# Supplementary material for: Genetic diversity of Avena ventricosa populations along an ecogeographical transect in Cyprus is correlated to environmental variables
Source: PLoS One. 2018 Mar 12;13(3):e0193885. doi: 10.1371/journal.pone.0193885 (PMC5846772; doi:10.1371/journal.pone.0193885)
Supplement: S4 Table — (XLSX) [file pone.0193885.s004.xlsx]

## Sheet: Sheet1
Genetic diversity of Avena ventricosa populations along an ecogeographical transect in Cyprus is correlated to environmental variables
Stella Constandinou1†, Nikolaos Nikoloudakis1†, Angelos C. Kyratzis1, 2, Andreas Katsiotis1*
S4 Table
Pearson correlations of genetic structure to environmental variables
Correlations
		pop	shannon	percentance of polymorphic loci	tmean10_17	tmean11_17	tmean12_17	tmean1_17	tmean2_17	tmean3_17	tmean4_17	tmean5_17	tmean6_17	tmean7_17	tmean8_17	tmean9_17	tmin10_17	tmin11_17	tmin12_17	tmin1_17	tmin2_17	tmin3_17	tmin4_17	tmin5_17	tmin6_17	tmin7_17	tmin8_17	tmin9_17	tmax10_17	tmax11_17	tmax12_17	tmax1_17	tmax2_17	tmax3_17	tmax4_17	tmax5_17	tmax6_17	tmax7_17	tmax8_17	tmax9_17	prec10_17	prec11_17	prec12_17	prec1_17	prec2_17	prec3_17	prec4_17	prec5_17	prec6_17
pop	Pearson Correlation	1	0.22118	0.206885	0.791021	,814*	0.793816	0.775697	0.810045	,825*	0.793878	0.653122	0.649537	0.558572	0.613211	0.713258	0.746866	0.760186	0.753129	0.714406	0.746984	0.779031	0.767509	0.749129	0.698155	0.657626	0.653052	0.682528	0.690359	0.75354	0.744934	0.750094	0.752267	0.749089	0.638654	0.299521	0.217909	0.181924	0.240491	0.451253	-0.805503	-0.283981	-0.591559	-0.703082	-0.592276	-0.71794	-0.668636	-0.716743	-0.767426
	Sig. (2-tailed)		0.67364	0.694101	0.0609448	0.048626	0.0593851	0.0698253	0.0506971	0.043278	0.0593507	0.159618	0.162714	0.24928	0.195475	0.111543	0.0880052	0.0793705	0.0838951	0.110699	0.0879272	0.0678464	0.0747948	0.08651	0.122915	0.155763	0.159678	0.135184	0.128972	0.0836285	0.089291	0.0858761	0.0844554	0.0865363	0.172266	0.564154	0.67831	0.730125	0.646218	0.369065	0.0530648	0.585479	0.216167	0.119152	0.215468	0.108117	0.146511	0.108988	0.0748461
	N	6	6	6	6	6	6	6	6	6	6	6	6	6	6	6	6	6	6	6	6	6	6	6	6	6	6	6	6	6	6	6	6	6	6	6	6	6	6	6	6	6	6	6	6	6	6	6	6
shannon	Pearson Correlation	0.22118	1	,962**	0.465992	0.179718	0.12988	0.0832497	0.122145	0.243286	0.448315	0.710193	0.737044	,853*	0.770976	0.703871	0.289059	0.107858	0.036839	-0.0225469	0.026107	0.0847376	0.262533	0.367022	0.419171	0.510497	0.441907	0.40445	0.537438	0.232324	0.186904	0.159422	0.189206	0.336642	0.550007	0.6955	0.668228	0.752718	0.692354	0.737609	-0.450112	-0.568407	-0.545806	-0.616597	-0.574223	-0.56158	-0.206602	0.0150281	-0.137328
	Sig. (2-tailed)	0.67364		0.00218841	0.351606	0.733326	0.806276	0.875414	0.817694	0.642271	0.37258	0.113812	0.0946276	0.0306608	0.0726714	0.118555	0.578487	0.838841	0.944766	0.966185	0.960848	0.873198	0.615249	0.474187	0.408069	0.300774	0.380288	0.426404	0.27146	0.657783	0.722909	0.762893	0.719578	0.514113	0.258181	0.124964	0.14685	0.084162	0.127411	0.0942409	0.370429	0.239211	0.26259	0.192317	0.233336	0.246183	0.694507	0.97746	0.795303
	N	6	6	6	6	6	6	6	6	6	6	6	6	6	6	6	6	6	6	6	6	6	6	6	6	6	6	6	6	6	6	6	6	6	6	6	6	6	6	6	6	6	6	6	6	6	6	6	6
percentance of polymorphic loci	Pearson Correlation	0.206885	,962**	1	0.552986	0.311689	0.280381	0.241258	0.266824	0.369868	0.544282	0.742211	0.758668	,837*	0.802974	0.736216	0.359296	0.220278	0.172044	0.115434	0.158616	0.209979	0.362965	0.435432	0.46608	0.526943	0.482405	0.443919	0.6212	0.366802	0.336149	0.309449	0.331582	0.449629	0.614576	0.687196	0.651651	0.70978	0.690278	0.75442	-0.516624	-0.547631	-0.584975	-0.668113	-0.655031	-0.627738	-0.356006	-0.139717	-0.279435
	Sig. (2-tailed)	0.694101	0.00218841		0.255071	0.547607	0.590449	0.645134	0.609262	0.470497	0.264197	0.0911172	0.0803341	0.0377381	0.0544046	0.0951959	0.484247	0.674927	0.74448	0.827618	0.764072	0.689661	0.479462	0.388131	0.351504	0.282744	0.332524	0.377861	0.188057	0.474473	0.514768	0.550642	0.520855	0.371006	0.1942	0.131466	0.160885	0.114119	0.129036	0.083059	0.294008	0.260671	0.222626	0.146945	0.157979	0.182075	0.488552	0.791789	0.591757
	N	6	6	6	6	6	6	6	6	6	6	6	6	6	6	6	6	6	6	6	6	6	6	6	6	6	6	6	6	6	6	6	6	6	6	6	6	6	6	6	6	6	6	6	6	6	6	6	6
tmean10_17	Pearson Correlation	0.791021	0.465992	0.552986	1	,941**	,903*	,881*	,898*	,947**	,984**	,906*	,903*	,813*	,904*	,948**	,901*	,879*	,842*	,817*	,850*	,886*	,936**	,925**	,870*	,835*	,843*	,850*	,901*	,867*	,869*	,845*	,833*	,874*	,818*	0.514333	0.426051	0.380699	0.456984	0.657456	-,960**	-0.454111	-0.739515	-,898*	-,843*	-,921**	-0.795138	-0.752895	-0.808902
	Sig. (2-tailed)	0.0609448	0.351606	0.255071		0.00510788	0.0136762	0.0204093	0.0149817	0.00418666	0.000370894	0.0127137	0.0135344	0.0489538	0.0134519	0.00395718	0.0142374	0.0209772	0.0354255	0.0469538	0.0321719	0.0186057	0.00594764	0.00829627	0.02416	0.0386423	0.0348927	0.0320803	0.0141652	0.0254058	0.0246133	0.0343247	0.0396236	0.0229309	0.0465889	0.296531	0.399592	0.456539	0.362241	0.155908	0.00233086	0.365656	0.0929416	0.0151888	0.0352325	0.00900346	0.0586539	0.0840469	0.0512884
	N	6	6	6	6	6	6	6	6	6	6	6	6	6	6	6	6	6	6	6	6	6	6	6	6	6	6	6	6	6	6	6	6	6	6	6	6	6	6	6	6	6	6	6	6	6	6	6	6
tmean11_17	Pearson Correlation	,814*	0.179718	0.311689	,941**	1	,993**	,987**	,992**	,993**	,947**	0.746609	0.727459	0.57771	0.716616	0.787691	,863*	,924**	,930**	,913*	,933**	,953**	,929**	,865*	0.779214	0.697562	0.735306	0.755372	,837*	,932**	,950**	,941**	,922**	,899*	0.747196	0.341447	0.253045	0.168707	0.289593	0.50055	-,911*	-0.309495	-0.658415	-0.794442	-0.758447	-,838*	-,876*	-,903*	-,918**
	Sig. (2-tailed)	0.048626	0.733326	0.547607	0.00510788		7.80456e-05	0.000251876	0.000107299	6.3821e-05	0.00413235	0.0881759	0.101296	0.22984	0.109081	0.0628276	0.026928	0.00836615	0.00722776	0.010967	0.00652847	0.00323078	0.00737122	0.025954	0.0677381	0.123371	0.0958219	0.0824448	0.0377417	0.00681949	0.00365845	0.00519345	0.00890593	0.0148414	0.0877864	0.507733	0.628534	0.74934	0.577753	0.311882	0.0116113	0.550581	0.155093	0.0590385	0.080475	0.0371051	0.0221732	0.0136338	0.00970965
	N	6	6	6	6	6	6	6	6	6	6	6	6	6	6	6	6	6	6	6	6	6	6	6	6	6	6	6	6	6	6	6	6	6	6	6	6	6	6	6	6	6	6	6	6	6	6	6	6
tmean12_17	Pearson Correlation	0.793816	0.12988	0.280381	,903*	,993**	1	,999**	,999**	,988**	,919**	0.69057	0.666269	0.505836	0.655852	0.728873	,819*	,904*	,928**	,909*	,926**	,942**	,897*	,819*	0.726829	0.63366	0.678811	0.699986	,812*	,940**	,962**	,959**	,941**	,898*	0.724648	0.302078	0.215782	0.124661	0.258001	0.467595	-,875*	-0.269775	-0.633289	-0.757396	-0.731832	-0.803405	-,896*	-,933**	-,943**
	Sig. (2-tailed)	0.0593851	0.806276	0.590449	0.0136762	7.80456e-05		2.82187e-06	9.5466e-07	0.00022729	0.0094938	0.128807	0.14848	0.30596	0.157276	0.100299	0.0461362	0.0132545	0.00761737	0.0119991	0.00792186	0.00496092	0.015265	0.0460259	0.101741	0.176726	0.138176	0.121511	0.0498164	0.00527925	0.00212294	0.00252681	0.00513887	0.0150972	0.10329	0.560666	0.681351	0.813977	0.621585	0.349727	0.0224586	0.605154	0.177058	0.0811459	0.0982285	0.054175	0.0157835	0.00663662	0.00477436
	N	6	6	6	6	6	6	6	6	6	6	6	6	6	6	6	6	6	6	6	6	6	6	6	6	6	6	6	6	6	6	6	6	6	6	6	6	6	6	6	6	6	6	6	6	6	6	6	6
tmean1_17	Pearson Correlation	0.775697	0.0832497	0.241258	,881*	,987**	,999**	1	,998**	,979**	,900*	0.656341	0.629804	0.462111	0.618649	0.693323	0.801489	,898*	,928**	,911*	,926**	,938**	,884*	0.798493	0.702229	0.603059	0.652813	0.6753	0.790058	,935**	,960**	,958**	,939**	,887*	0.702415	0.271563	0.186765	0.0902986	0.229123	0.435989	-,854*	-0.243885	-0.610221	-0.729617	-0.709393	-0.778591	-,895*	-,941**	-,944**
	Sig. (2-tailed)	0.0698253	0.875414	0.645134	0.0204093	0.000251876	2.82187e-06		7.23578e-06	0.000628193	0.0144988	0.156859	0.180201	0.356174	0.190413	0.126654	0.0551985	0.0149502	0.00769008	0.0114489	0.00801019	0.00557936	0.0194925	0.0568165	0.1198	0.205071	0.159884	0.141029	0.0614865	0.00614456	0.00235354	0.00257528	0.00544948	0.0183228	0.119658	0.602669	0.72311	0.86492	0.66233	0.387454	0.0306109	0.641426	0.198282	0.0997772	0.114408	0.068106	0.0160929	0.00516905	0.00468923
	N	6	6	6	6	6	6	6	6	6	6	6	6	6	6	6	6	6	6	6	6	6	6	6	6	6	6	6	6	6	6	6	6	6	6	6	6	6	6	6	6	6	6	6	6	6	6	6	6
tmean2_17	Pearson Correlation	0.810045	0.122145	0.266824	,898*	,992**	,999**	,998**	1	,989**	,919**	0.689675	0.66425	0.501634	0.649852	0.723116	0.807928	,895*	,920**	,900*	,918**	,935**	,887*	0.808047	0.713265	0.619856	0.663494	0.686079	,815*	,946**	,966**	,964**	,948**	,905*	0.73251	0.310759	0.22532	0.133083	0.266563	0.474835	-,879*	-0.282673	-0.644733	-0.761853	-0.735074	-0.80689	-,902*	-,941**	-,951**
	Sig. (2-tailed)	0.0506971	0.817694	0.609262	0.0149817	0.000107299	9.5466e-07	7.23578e-06		0.000193298	0.00959204	0.12951	0.150168	0.310664	0.162441	0.104383	0.0517943	0.0158159	0.00934788	0.0144792	0.00972606	0.00620055	0.0182847	0.0517327	0.111538	0.189297	0.150802	0.132352	0.0479748	0.00426511	0.00169977	0.00191724	0.00399943	0.0130467	0.0977566	0.548867	0.66774	0.801554	0.609626	0.341278	0.0210368	0.587284	0.166902	0.0783181	0.0959819	0.0523365	0.0138415	0.00509533	0.00350128
	N	6	6	6	6	6	6	6	6	6	6	6	6	6	6	6	6	6	6	6	6	6	6	6	6	6	6	6	6	6	6	6	6	6	6	6	6	6	6	6	6	6	6	6	6	6	6	6	6
tmean3_17	Pearson Correlation	,825*	0.243286	0.369868	,947**	,993**	,988**	,979**	,989**	1	,967**	0.790086	0.767738	0.620409	0.751584	0.808729	,823*	,881*	,888*	,863*	,889*	,916*	,897*	,834*	0.743732	0.667191	0.697797	0.71627	,886*	,962**	,972**	,964**	,952**	,941**	,812*	0.431609	0.346691	0.263979	0.384347	0.585781	-,940**	-0.398263	-0.732427	-,847*	-,817*	-,884*	-,915*	-,920**	-,946**
	Sig. (2-tailed)	0.043278	0.642271	0.470497	0.00418666	6.3821e-05	0.00022729	0.000628193	0.000193298		0.00157255	0.0614708	0.0746539	0.188786	0.0849011	0.051378	0.0440258	0.0204559	0.0182498	0.0267164	0.0177283	0.0102686	0.0153729	0.0390387	0.0900948	0.147711	0.12319	0.109333	0.0186764	0.00211886	0.00116709	0.00196207	0.00336899	0.00517927	0.049766	0.392788	0.500798	0.613229	0.451868	0.221831	0.00535495	0.434191	0.0978142	0.0332515	0.0472331	0.0194495	0.0105687	0.00930418	0.00433241
	N	6	6	6	6	6	6	6	6	6	6	6	6	6	6	6	6	6	6	6	6	6	6	6	6	6	6	6	6	6	6	6	6	6	6	6	6	6	6	6	6	6	6	6	6	6	6	6	6
tmean4_17	Pearson Correlation	0.793878	0.448315	0.544282	,984**	,947**	,919**	,900*	,919**	,967**	1	,919**	,904*	0.793561	,891*	,918**	,818*	,820*	0.796556	0.766612	0.80292	,844*	,877*	,847*	0.771719	0.727814	0.736301	0.745242	,956**	,934**	,928**	,909*	,905*	,945**	,896*	0.603081	0.5222	0.461893	0.553838	0.736046	-,988**	-0.556421	-,830*	-,943**	-,909*	-,964**	-,883*	-,829*	-,881*
	Sig. (2-tailed)	0.0593507	0.37258	0.264197	0.000370894	0.00413235	0.0094938	0.0144988	0.00959204	0.00157255		0.00956308	0.0132916	0.0595266	0.0172458	0.00977291	0.0464385	0.0456577	0.0578739	0.0753486	0.0544333	0.0344051	0.0217297	0.0334452	0.0722202	0.101045	0.0951376	0.0890854	0.00282336	0.00637888	0.00750151	0.0120123	0.0131116	0.00443054	0.0157423	0.205051	0.2879	0.356432	0.254184	0.0953122	0.000209876	0.251504	0.0407903	0.00480212	0.0120988	0.00190736	0.0197802	0.0411618	0.0202457
	N	6	6	6	6	6	6	6	6	6	6	6	6	6	6	6	6	6	6	6	6	6	6	6	6	6	6	6	6	6	6	6	6	6	6	6	6	6	6	6	6	6	6	6	6	6	6	6	6
tmean5_17	Pearson Correlation	0.653122	0.710193	0.742211	,906*	0.746609	0.69057	0.656341	0.689675	0.790086	,919**	1	,997**	,956**	,986**	,961**	0.683213	0.600677	0.536098	0.498481	0.547877	0.608458	0.714135	0.736358	0.692254	0.704682	0.67585	0.669598	,948**	0.777324	0.745642	0.713765	0.724138	,840*	,923**	0.808778	0.74627	0.727873	0.764504	,890*	-,938**	-0.750079	-,892*	-,976**	-,942**	-,969**	-0.729924	-0.590277	-0.678125
	Sig. (2-tailed)	0.159618	0.113812	0.0911172	0.0127137	0.0881759	0.128807	0.156859	0.12951	0.0614708	0.00956308		1.1228e-05	0.00284415	0.000301283	0.00222266	0.134635	0.207351	0.272891	0.314211	0.260412	0.199945	0.110898	0.0950981	0.127488	0.117941	0.14058	0.145714	0.00401047	0.068856	0.0888188	0.11117	0.103653	0.0364373	0.00869376	0.0513527	0.0884006	0.101004	0.0766571	0.017447	0.00572349	0.0858854	0.0169571	0.000836177	0.00499489	0.00144441	0.0995621	0.217418	0.138732
	N	6	6	6	6	6	6	6	6	6	6	6	6	6	6	6	6	6	6	6	6	6	6	6	6	6	6	6	6	6	6	6	6	6	6	6	6	6	6	6	6	6	6	6	6	6	6	6	6
tmean6_17	Pearson Correlation	0.649537	0.737044	0.758668	,903*	0.727459	0.666269	0.629804	0.66425	0.767738	,904*	,997**	1	,973**	,994**	,973**	0.701901	0.604701	0.533155	0.495744	0.544869	0.605117	0.72167	0.755153	0.721798	0.741781	0.709568	0.701624	,923**	0.739052	0.708004	0.67426	0.683436	0.803738	,893*	0.786782	0.72266	0.714102	0.740137	,870*	-,921**	-0.721548	-,860*	-,959**	-,915*	-,950**	-0.683857	-0.543337	-0.636703
	Sig. (2-tailed)	0.162714	0.0946276	0.0803341	0.0135344	0.101296	0.14848	0.180201	0.150168	0.0746539	0.0132916	1.1228e-05		0.00109875	6.20463e-05	0.00106851	0.12005	0.203507	0.276043	0.317301	0.263577	0.203111	0.10542	0.0825857	0.105329	0.0914069	0.114277	0.12026	0.00861991	0.0932564	0.115445	0.141878	0.134457	0.0539982	0.0165216	0.0633463	0.10471	0.110922	0.0925188	0.0243267	0.00918513	0.105508	0.0280728	0.00246406	0.0106012	0.00370424	0.134121	0.265195	0.174003
	N	6	6	6	6	6	6	6	6	6	6	6	6	6	6	6	6	6	6	6	6	6	6	6	6	6	6	6	6	6	6	6	6	6	6	6	6	6	6	6	6	6	6	6	6	6	6	6	6
tmean7_17	Pearson Correlation	0.558572	,853*	,837*	,813*	0.57771	0.505836	0.462111	0.501634	0.620409	0.793561	,956**	,973**	1	,979**	,951**	0.640607	0.495152	0.40662	0.364962	0.415685	0.478181	0.631318	0.701266	0.702323	0.753915	0.704568	0.687627	,820*	0.57386	0.53702	0.499828	0.512932	0.65619	0.79506	0.768285	0.710715	0.738206	0.725291	,838*	-0.810649	-0.683386	-0.769757	-,881*	-,821*	-,857*	-0.511618	-0.345393	-0.461378
	Sig. (2-tailed)	0.24928	0.0306608	0.0377381	0.0489538	0.22984	0.30596	0.356174	0.310664	0.188786	0.0595266	0.00284415	0.00109875		0.000627672	0.00357517	0.170535	0.317972	0.423685	0.476863	0.412386	0.337398	0.178833	0.120533	0.119729	0.0833853	0.118027	0.131125	0.0458241	0.233701	0.271906	0.312694	0.298078	0.156988	0.0586967	0.0743171	0.113424	0.0938328	0.102832	0.0370297	0.0503862	0.134497	0.073415	0.0203908	0.0453516	0.0291487	0.299532	0.502513	0.357039
	N	6	6	6	6	6	6	6	6	6	6	6	6	6	6	6	6	6	6	6	6	6	6	6	6	6	6	6	6	6	6	6	6	6	6	6	6	6	6	6	6	6	6	6	6	6	6	6	6
tmean8_17	Pearson Correlation	0.613211	0.770976	0.802974	,904*	0.716616	0.655852	0.618649	0.649852	0.751584	,891*	,986**	,994**	,979**	1	,983**	0.72807	0.621866	0.549229	0.512169	0.558693	0.615512	0.740899	0.781914	0.760222	0.783296	0.753364	0.741154	,895*	0.704944	0.679493	0.643876	0.649662	0.766738	,854*	0.745636	0.678561	0.678934	0.700491	,837*	-,893*	-0.66391	-0.810055	-,932**	-,885*	-,923**	-0.646274	-0.502637	-0.601688
	Sig. (2-tailed)	0.195475	0.0726714	0.0544046	0.0134519	0.109081	0.157276	0.190413	0.162441	0.0849011	0.0172458	0.000301283	6.20463e-05	0.000627672		0.000433592	0.100865	0.187444	0.258994	0.298922	0.249155	0.193327	0.0920031	0.0661561	0.0793473	0.0653525	0.0837429	0.0918302	0.0158583	0.117744	0.137625	0.167654	0.162605	0.0752706	0.0305542	0.0888229	0.138379	0.138077	0.121125	0.0375233	0.0166655	0.150453	0.0506922	0.00675556	0.0190602	0.00861001	0.165553	0.309539	0.206382
	N	6	6	6	6	6	6	6	6	6	6	6	6	6	6	6	6	6	6	6	6	6	6	6	6	6	6	6	6	6	6	6	6	6	6	6	6	6	6	6	6	6	6	6	6	6	6	6	6
tmean9_17	Pearson Correlation	0.713258	0.703871	0.736216	,948**	0.787691	0.728873	0.693323	0.723116	0.808729	,918**	,961**	,973**	,951**	,983**	1	,833*	0.737173	0.669554	0.634184	0.6764	0.726298	,837*	,875*	,857*	,869*	,847*	,841*	,873*	0.725237	0.709905	0.677667	0.676506	0.769926	0.808685	0.629152	0.549613	0.548487	0.57515	0.748899	-,908*	-0.544758	-0.748771	-,907*	-,837*	-,907*	-0.647716	-0.543854	-0.638739
	Sig. (2-tailed)	0.111543	0.118555	0.0951959	0.00395718	0.0628276	0.100299	0.126654	0.104383	0.051378	0.00977291	0.00222266	0.00106851	0.00357517	0.000433592		0.0397225	0.0945389	0.145751	0.176255	0.140132	0.102117	0.0375288	0.0223278	0.0291404	0.024621	0.033318	0.0360666	0.0232356	0.10287	0.114026	0.139103	0.140046	0.0733116	0.0514011	0.180791	0.258593	0.259773	0.232404	0.0866615	0.0122592	0.263695	0.086746	0.0124849	0.0379012	0.0125734	0.164296	0.264648	0.172191
	N	6	6	6	6	6	6	6	6	6	6	6	6	6	6	6	6	6	6	6	6	6	6	6	6	6	6	6	6	6	6	6	6	6	6	6	6	6	6	6	6	6	6	6	6	6	6	6	6
tmin10_17	Pearson Correlation	0.746866	0.289059	0.359296	,901*	,863*	,819*	0.801489	0.807928	,823*	,818*	0.683213	0.701901	0.640607	0.72807	,833*	1	,969**	,925**	,919**	,932**	,943**	,987**	,996**	,983**	,947**	,969**	,979**	0.624088	0.640951	0.67078	0.646119	0.612691	0.613378	0.489696	0.125053	0.0260447	0.00273937	0.0542306	0.290658	-0.762694	-0.0555896	-0.381768	-0.626856	-0.527331	-0.66561	-0.529439	-0.566724	-0.60486
	Sig. (2-tailed)	0.0880052	0.578487	0.484247	0.0142374	0.026928	0.0461362	0.0551985	0.0517943	0.0440258	0.0464385	0.134635	0.12005	0.170535	0.100865	0.0397225		0.0014596	0.00826345	0.00947389	0.00680385	0.00472516	0.000237151	2.09626e-05	0.000450182	0.00416373	0.00141809	0.000669608	0.185405	0.17023	0.144738	0.165689	0.195963	0.19532	0.324171	0.813398	0.960942	0.995891	0.918734	0.576291	0.0777897	0.916701	0.455169	0.182877	0.282323	0.14903	0.280044	0.240923	0.203356
	N	6	6	6	6	6	6	6	6	6	6	6	6	6	6	6	6	6	6	6	6	6	6	6	6	6	6	6	6	6	6	6	6	6	6	6	6	6	6	6	6	6	6	6	6	6	6	6	6
tmin11_17	Pearson Correlation	0.760186	0.107858	0.220278	,879*	,924**	,904*	,898*	,895*	,881*	,820*	0.600677	0.604701	0.495152	0.621866	0.737173	,969**	1	,989**	,987**	,993**	,994**	,986**	,953**	,911*	,840*	,884*	,902*	0.618594	0.723382	0.763095	0.748423	0.711758	0.669937	0.483157	0.048704	-0.0498085	-0.10532	-0.0159249	0.224804	-0.755712	0.0018141	-0.36867	-0.590121	-0.512836	-0.642648	-0.629239	-0.705305	-0.715751
	Sig. (2-tailed)	0.0793705	0.838841	0.674927	0.0209772	0.00836615	0.0132545	0.0149502	0.0158159	0.0204559	0.0456577	0.207351	0.203507	0.317972	0.187444	0.0945389	0.0014596		0.000196985	0.000243319	8.01228e-05	4.55033e-05	0.000294738	0.00322235	0.0115292	0.0362645	0.0194383	0.0139021	0.190464	0.104194	0.0775379	0.0869753	0.112651	0.145433	0.331658	0.927002	0.925349	0.842604	0.976115	0.668475	0.0822258	0.997279	0.47205	0.217571	0.298184	0.168734	0.180712	0.117471	0.109713
	N	6	6	6	6	6	6	6	6	6	6	6	6	6	6	6	6	6	6	6	6	6	6	6	6	6	6	6	6	6	6	6	6	6	6	6	6	6	6	6	6	6	6	6	6	6	6	6	6
tmin12_17	Pearson Correlation	0.753129	0.036839	0.172044	,842*	,930**	,928**	,928**	,920**	,888*	0.796556	0.536098	0.533155	0.40662	0.549229	0.669554	,925**	,989**	1	,996**	,998**	,995**	,958**	,906*	,853*	0.766362	,820*	,841*	0.59568	0.746925	0.791361	0.784772	0.748934	0.680884	0.462654	-0.000958274	-0.0980176	-0.164063	-0.0571808	0.185119	-0.723115	0.0499706	-0.344489	-0.551681	-0.485808	-0.607856	-0.665763	-0.757803	-0.760853
	Sig. (2-tailed)	0.0838951	0.944766	0.74448	0.0354255	0.00722776	0.00761737	0.00769008	0.00934788	0.0182498	0.0578739	0.272891	0.276043	0.423685	0.258994	0.145751	0.00826345	0.000196985		2.3157e-05	5.02832e-06	4.4931e-05	0.00260367	0.0129375	0.0306411	0.0755035	0.045727	0.0360406	0.212164	0.0879659	0.0607542	0.0644994	0.0866382	0.136504	0.355534	0.998563	0.853444	0.756114	0.914322	0.725493	0.104384	0.925106	0.503708	0.256431	0.328615	0.200514	0.148902	0.0808858	0.0789482
	N	6	6	6	6	6	6	6	6	6	6	6	6	6	6	6	6	6	6	6	6	6	6	6	6	6	6	6	6	6	6	6	6	6	6	6	6	6	6	6	6	6	6	6	6	6	6	6	6
tmin1_17	Pearson Correlation	0.714406	-0.0225469	0.115434	,817*	,913*	,909*	,911*	,900*	,863*	0.766612	0.498481	0.495744	0.364962	0.512169	0.634184	,919**	,987**	,996**	1	,998**	,990**	,950**	,895*	,842*	0.752179	0.810163	,832*	0.556918	0.71624	0.764736	0.756211	0.71598	0.644518	0.419166	-0.045771	-0.140938	-0.211436	-0.104145	0.132319	-0.692785	0.0865213	-0.300143	-0.50944	-0.447276	-0.570374	-0.633934	-0.736986	-0.727933
	Sig. (2-tailed)	0.110699	0.966185	0.827618	0.0469538	0.010967	0.0119991	0.0114489	0.0144792	0.0267164	0.0753486	0.314211	0.317301	0.476863	0.298922	0.176255	0.00947389	0.000243319	2.3157e-05		5.89979e-06	0.000142688	0.00369162	0.0159469	0.0354462	0.0845126	0.0506365	0.0399562	0.250989	0.109356	0.0765128	0.0819053	0.109546	0.167091	0.408075	0.931391	0.789993	0.687572	0.844348	0.80268	0.127074	0.870542	0.563305	0.301947	0.373826	0.237218	0.17648	0.0946671	0.100962
	N	6	6	6	6	6	6	6	6	6	6	6	6	6	6	6	6	6	6	6	6	6	6	6	6	6	6	6	6	6	6	6	6	6	6	6	6	6	6	6	6	6	6	6	6	6	6	6	6
tmin2_17	Pearson Correlation	0.746984	0.026107	0.158616	,850*	,933**	,926**	,926**	,918**	,889*	0.80292	0.547877	0.544869	0.415685	0.558693	0.6764	,932**	,993**	,998**	,998**	1	,997**	,964**	,912*	,858*	0.77148	,825*	,846*	0.602751	0.74742	0.79132	0.782047	0.744827	0.682636	0.46943	0.0107862	-0.0855491	-0.154425	-0.0484624	0.189807	-0.733966	0.0321408	-0.353272	-0.559518	-0.495118	-0.617142	-0.664471	-0.755974	-0.754413
	Sig. (2-tailed)	0.0879272	0.960848	0.764072	0.0321719	0.00652847	0.00792186	0.00801019	0.00972606	0.0177283	0.0544333	0.260412	0.263577	0.412386	0.249155	0.140132	0.00680385	8.01228e-05	5.02832e-06	5.89979e-06		1.34735e-05	0.00195567	0.0113006	0.028987	0.0723652	0.0433849	0.0337262	0.205366	0.0876378	0.0607772	0.0660786	0.0893623	0.135097	0.347578	0.983821	0.871989	0.770203	0.927363	0.718709	0.096747	0.951805	0.492137	0.248304	0.31801	0.19181	0.149983	0.0820571	0.0830635
	N	6	6	6	6	6	6	6	6	6	6	6	6	6	6	6	6	6	6	6	6	6	6	6	6	6	6	6	6	6	6	6	6	6	6	6	6	6	6	6	6	6	6	6	6	6	6	6	6
tmin3_17	Pearson Correlation	0.779031	0.0847376	0.209979	,886*	,953**	,942**	,938**	,935**	,916*	,844*	0.608458	0.605117	0.478181	0.615512	0.726298	,943**	,994**	,995**	,990**	,997**	1	,976**	,929**	,873*	0.792087	,839*	,860*	0.657489	0.781472	,819*	0.808627	0.774946	0.725861	0.530151	0.0833343	-0.0136996	-0.0807907	0.0228475	0.260902	-0.78249	-0.0388976	-0.418393	-0.619707	-0.553722	-0.67328	-0.698054	-0.774165	-0.780863
	Sig. (2-tailed)	0.0678464	0.873198	0.689661	0.0186057	0.00323078	0.00496092	0.00557936	0.00620055	0.0102686	0.0344051	0.199945	0.203111	0.337398	0.193327	0.102117	0.00472516	4.55033e-05	4.4931e-05	0.000142688	1.34735e-05		0.00083368	0.00740725	0.0232472	0.0603478	0.0366644	0.028125	0.15588	0.066414	0.0459439	0.0514312	0.0702747	0.102427	0.279276	0.875288	0.979452	0.879078	0.965735	0.617527	0.0658205	0.941683	0.409031	0.189435	0.254305	0.142681	0.122992	0.070743	0.0667699
	N	6	6	6	6	6	6	6	6	6	6	6	6	6	6	6	6	6	6	6	6	6	6	6	6	6	6	6	6	6	6	6	6	6	6	6	6	6	6	6	6	6	6	6	6	6	6	6	6
tmin4_17	Pearson Correlation	0.767509	0.262533	0.362965	,936**	,929**	,897*	,884*	,887*	,897*	,877*	0.714135	0.72167	0.631318	0.740899	,837*	,987**	,986**	,958**	,950**	,964**	,976**	1	,985**	,950**	,897*	,927**	,939**	0.700759	0.744994	0.774661	0.753585	0.722383	0.71247	0.57313	0.182863	0.0841136	0.0409067	0.117472	0.352964	-,820*	-0.119196	-0.46446	-0.686626	-0.607603	-0.72934	-0.649303	-0.683976	-0.715222
	Sig. (2-tailed)	0.0747948	0.615249	0.479462	0.00594764	0.00737122	0.015265	0.0194925	0.0182847	0.0153729	0.0217297	0.110898	0.10542	0.178833	0.0920031	0.0375288	0.000237151	0.000294738	0.00260367	0.00369162	0.00195567	0.00083368		0.000320333	0.00373076	0.0153671	0.00771612	0.00540817	0.12092	0.0892508	0.0704453	0.0835991	0.104909	0.112125	0.234435	0.728763	0.874127	0.938674	0.824602	0.492541	0.0455519	0.822053	0.353408	0.131918	0.200753	0.0999715	0.162916	0.134026	0.1101
	N	6	6	6	6	6	6	6	6	6	6	6	6	6	6	6	6	6	6	6	6	6	6	6	6	6	6	6	6	6	6	6	6	6	6	6	6	6	6	6	6	6	6	6	6	6	6	6	6
tmin5_17	Pearson Correlation	0.749129	0.367022	0.435432	,925**	,865*	,819*	0.798493	0.808047	,834*	,847*	0.736358	0.755153	0.701266	0.781914	,875*	,996**	,953**	,906*	,895*	,912*	,929**	,985**	1	,988**	,959**	,975**	,982**	0.669548	0.66082	0.685267	0.658948	0.629492	0.643301	0.541569	0.198014	0.0995841	0.0811001	0.129252	0.362039	-0.793723	-0.12108	-0.436915	-0.677156	-0.579967	-0.71047	-0.552362	-0.567559	-0.616839
	Sig. (2-tailed)	0.08651	0.474187	0.388131	0.00829627	0.025954	0.0460259	0.0568165	0.0517327	0.0390387	0.0334452	0.0950981	0.0825857	0.120533	0.0661561	0.0223278	2.09626e-05	0.00322235	0.0129375	0.0159469	0.0113006	0.00740725	0.000320333		0.000229852	0.00250381	0.000915843	0.000500434	0.145756	0.153055	0.132997	0.15464	0.180483	0.168159	0.267066	0.706861	0.851118	0.878617	0.807201	0.480668	0.0594366	0.819268	0.38633	0.139518	0.227589	0.113606	0.255721	0.240073	0.192092
	N	6	6	6	6	6	6	6	6	6	6	6	6	6	6	6	6	6	6	6	6	6	6	6	6	6	6	6	6	6	6	6	6	6	6	6	6	6	6	6	6	6	6	6	6	6	6	6	6
tmin6_17	Pearson Correlation	0.698155	0.419171	0.46608	,870*	0.779214	0.726829	0.702229	0.713265	0.743732	0.771719	0.692254	0.721798	0.702323	0.760222	,857*	,983**	,911*	,853*	,842*	,858*	,873*	,950**	,988**	1	,989**	,997**	,999**	0.583487	0.546435	0.571432	0.543164	0.513185	0.534384	0.450889	0.141179	0.0440463	0.04903	0.0728691	0.303566	-0.713471	-0.0495657	-0.345477	-0.605968	-0.493696	-0.632938	-0.428637	-0.438396	-0.499763
	Sig. (2-tailed)	0.122915	0.408069	0.351504	0.02416	0.0677381	0.101741	0.1198	0.111538	0.0900948	0.0722202	0.127488	0.105329	0.119729	0.0793473	0.0291404	0.000450182	0.0115292	0.0306411	0.0354462	0.028987	0.0232472	0.00373076	0.000229852		0.000190661	1.05166e-05	1.98739e-06	0.224096	0.261928	0.236148	0.265378	0.297798	0.274725	0.369499	0.789639	0.933973	0.926514	0.89089	0.558639	0.111387	0.925712	0.502402	0.202302	0.319621	0.177374	0.396422	0.384533	0.312766
	N	6	6	6	6	6	6	6	6	6	6	6	6	6	6	6	6	6	6	6	6	6	6	6	6	6	6	6	6	6	6	6	6	6	6	6	6	6	6	6	6	6	6	6	6	6	6	6	6
tmin7_17	Pearson Correlation	0.657626	0.510497	0.526943	,835*	0.697562	0.63366	0.603059	0.619856	0.667191	0.727814	0.704682	0.741781	0.753915	0.783296	,869*	,947**	,840*	0.766362	0.752179	0.77148	0.792087	,897*	,959**	,989**	1	,994**	,991**	0.554456	0.46552	0.482585	0.450245	0.424447	0.470464	0.430459	0.180623	0.088396	0.113786	0.112368	0.32853	-0.678447	-0.0820091	-0.335298	-0.595693	-0.474505	-0.612097	-0.34319	-0.328767	-0.404997
	Sig. (2-tailed)	0.155763	0.300774	0.282744	0.0386423	0.123371	0.176726	0.205071	0.189297	0.147711	0.101045	0.117941	0.0914069	0.0833853	0.0653525	0.024621	0.00416373	0.0362645	0.0755035	0.0845126	0.0723652	0.0603478	0.0153671	0.00250381	0.000190661		4.85915e-05	0.000131383	0.253542	0.352162	0.332316	0.370269	0.401562	0.34637	0.394192	0.732012	0.867751	0.830057	0.832158	0.524934	0.13847	0.877262	0.515901	0.212152	0.341661	0.196519	0.505425	0.524617	0.425718
	N	6	6	6	6	6	6	6	6	6	6	6	6	6	6	6	6	6	6	6	6	6	6	6	6	6	6	6	6	6	6	6	6	6	6	6	6	6	6	6	6	6	6	6	6	6	6	6	6
tmin8_17	Pearson Correlation	0.653052	0.441907	0.482405	,843*	0.735306	0.678811	0.652813	0.663494	0.697797	0.736301	0.67585	0.709568	0.704568	0.753364	,847*	,969**	,884*	,820*	0.810163	,825*	,839*	,927**	,975**	,997**	,994**	1	,998**	0.547449	0.492585	0.517754	0.487012	0.456244	0.483923	0.413559	0.126697	0.0316853	0.0454804	0.0588949	0.283146	-0.676491	-0.0301363	-0.308771	-0.575481	-0.461464	-0.600111	-0.372754	-0.37595	-0.440313
	Sig. (2-tailed)	0.159678	0.380288	0.332524	0.0348927	0.0958219	0.138176	0.159884	0.150802	0.12319	0.0951376	0.14058	0.114277	0.118027	0.0837429	0.033318	0.00141809	0.0194383	0.045727	0.0506365	0.0433849	0.0366644	0.00771612	0.000915843	1.05166e-05	4.85915e-05		3.5412e-06	0.260862	0.320883	0.292766	0.327237	0.36312	0.330779	0.415027	0.810971	0.952488	0.931827	0.91176	0.586631	0.140059	0.954809	0.551562	0.232072	0.356938	0.207893	0.466766	0.462643	0.382214
	N	6	6	6	6	6	6	6	6	6	6	6	6	6	6	6	6	6	6	6	6	6	6	6	6	6	6	6	6	6	6	6	6	6	6	6	6	6	6	6	6	6	6	6	6	6	6	6	6
tmin9_17	Pearson Correlation	0.682528	0.40445	0.443919	,850*	0.755372	0.699986	0.6753	0.686079	0.71627	0.745242	0.669598	0.701624	0.687627	0.741154	,841*	,979**	,902*	,841*	,832*	,846*	,860*	,939**	,982**	,999**	,991**	,998**	1	0.550923	0.511034	0.536973	0.507762	0.476316	0.498472	0.416308	0.112836	0.0165992	0.0249445	0.0428942	0.271436	-0.687778	-0.0230744	-0.311582	-0.576401	-0.460279	-0.603599	-0.389578	-0.403947	-0.463216
	Sig. (2-tailed)	0.135184	0.426404	0.377861	0.0320803	0.0824448	0.121511	0.141029	0.132352	0.109333	0.0890854	0.145714	0.12026	0.131125	0.0918302	0.0360666	0.000669608	0.0139021	0.0360406	0.0399562	0.0337262	0.028125	0.00540817	0.000500434	1.98739e-06	0.000131383	3.5412e-06		0.257222	0.300179	0.271956	0.303813	0.339558	0.314221	0.411613	0.831465	0.975103	0.962591	0.935698	0.602845	0.131006	0.965395	0.547752	0.231149	0.358338	0.204557	0.445196	0.427036	0.354872
	N	6	6	6	6	6	6	6	6	6	6	6	6	6	6	6	6	6	6	6	6	6	6	6	6	6	6	6	6	6	6	6	6	6	6	6	6	6	6	6	6	6	6	6	6	6	6	6	6
tmax10_17	Pearson Correlation	0.690359	0.537438	0.6212	,901*	,837*	,812*	0.790058	,815*	,886*	,956**	,948**	,923**	,820*	,895*	,873*	0.624088	0.618594	0.59568	0.556918	0.602751	0.657489	0.700759	0.669548	0.583487	0.554456	0.547449	0.550923	1	,925**	,899*	,880*	,892*	,964**	,985**	0.798911	0.738746	0.678776	0.765408	,891*	-,971**	-0.76319	-,953**	-,991**	-,990**	-,996**	-,907*	-0.797111	-,858*
	Sig. (2-tailed)	0.128972	0.27146	0.188057	0.0141652	0.0377417	0.0498164	0.0614865	0.0479748	0.0186764	0.00282336	0.00401047	0.00861991	0.0458241	0.0158583	0.0232356	0.185405	0.190464	0.212164	0.250989	0.205366	0.15588	0.12092	0.145756	0.224096	0.253542	0.260862	0.257222		0.00816281	0.0147887	0.0206328	0.0167595	0.00187181	0.000314733	0.0565896	0.0934649	0.138205	0.0760952	0.0172032	0.00123806	0.0774784	0.00329426	0.000128338	0.000159309	3.01285e-05	0.0126479	0.0575702	0.028727
	N	6	6	6	6	6	6	6	6	6	6	6	6	6	6	6	6	6	6	6	6	6	6	6	6	6	6	6	6	6	6	6	6	6	6	6	6	6	6	6	6	6	6	6	6	6	6	6	6
tmax11_17	Pearson Correlation	0.75354	0.232324	0.366802	,867*	,932**	,940**	,935**	,946**	,962**	,934**	0.777324	0.739052	0.57386	0.704944	0.725237	0.640951	0.723382	0.746925	0.71624	0.74742	0.781472	0.744994	0.66082	0.546435	0.46552	0.492585	0.511034	,925**	1	,996**	,994**	,995**	,990**	,891*	0.566676	0.499599	0.401411	0.535793	0.691543	-,926**	-0.55267	-,838*	-,875*	-,883*	-,904*	-,989**	-,965**	-,986**
	Sig. (2-tailed)	0.0836285	0.657783	0.474473	0.0254058	0.00681949	0.00527925	0.00614456	0.00426511	0.00211886	0.00637888	0.068856	0.0932564	0.233701	0.117744	0.10287	0.17023	0.104194	0.0879659	0.109356	0.0876378	0.066414	0.0892508	0.153055	0.261928	0.352162	0.320883	0.300179	0.00816281		2.30895e-05	5.90241e-05	3.22636e-05	0.000135978	0.0171299	0.240972	0.312951	0.430223	0.273217	0.128044	0.00794636	0.2554	0.0374477	0.0224214	0.0198234	0.0134118	0.000183589	0.00176925	0.000286671
	N	6	6	6	6	6	6	6	6	6	6	6	6	6	6	6	6	6	6	6	6	6	6	6	6	6	6	6	6	6	6	6	6	6	6	6	6	6	6	6	6	6	6	6	6	6	6	6	6
tmax12_17	Pearson Correlation	0.744934	0.186904	0.336149	,869*	,950**	,962**	,960**	,966**	,972**	,928**	0.745642	0.708004	0.53702	0.679493	0.709905	0.67078	0.763095	0.791361	0.764736	0.79132	,819*	0.774661	0.685267	0.571432	0.482585	0.517754	0.536973	,899*	,996**	1	,998**	,994**	,976**	,853*	0.500216	0.429734	0.327913	0.468474	0.633961	-,910*	-0.483536	-0.788952	-,842*	-,849*	-,877*	-,982**	-,975**	-,988**
	Sig. (2-tailed)	0.089291	0.722909	0.514768	0.0246133	0.00365845	0.00212294	0.00235354	0.00169977	0.00116709	0.00750151	0.0888188	0.115445	0.271906	0.137625	0.114026	0.144738	0.0775379	0.0607542	0.0765128	0.0607772	0.0459439	0.0704453	0.132997	0.236148	0.332316	0.292766	0.271956	0.0147887	2.30895e-05		5.5954e-06	4.58106e-05	0.000892503	0.0309821	0.312257	0.395079	0.52576	0.348697	0.176455	0.0119113	0.331223	0.0621117	0.0355507	0.0323386	0.0218551	0.000467399	0.000964275	0.000208315
	N	6	6	6	6	6	6	6	6	6	6	6	6	6	6	6	6	6	6	6	6	6	6	6	6	6	6	6	6	6	6	6	6	6	6	6	6	6	6	6	6	6	6	6	6	6	6	6	6
tmax1_17	Pearson Correlation	0.750094	0.159422	0.309449	,845*	,941**	,959**	,958**	,964**	,964**	,909*	0.713765	0.67426	0.499828	0.643876	0.677667	0.646119	0.748423	0.784772	0.756211	0.782047	0.808627	0.753585	0.658948	0.543164	0.450245	0.487012	0.507762	,880*	,994**	,998**	1	,998**	,970**	,837*	0.477472	0.408123	0.304719	0.448573	0.614098	-,889*	-0.462702	-0.774315	-,820*	-,828*	-,855*	-,983**	-,983**	-,996**
	Sig. (2-tailed)	0.0858761	0.762893	0.550642	0.0343247	0.00519345	0.00252681	0.00257528	0.00191724	0.00196207	0.0120123	0.11117	0.141878	0.312694	0.167654	0.139103	0.165689	0.0869753	0.0644994	0.0819053	0.0660786	0.0514312	0.0835991	0.15464	0.265378	0.370269	0.327237	0.303813	0.0206328	5.90241e-05	5.5954e-06		7.58604e-06	0.0013603	0.0376998	0.338219	0.421805	0.557068	0.372271	0.194646	0.0176562	0.355478	0.0706533	0.0456605	0.0417528	0.0300546	0.000407365	0.000416804	2.99677e-05
	N	6	6	6	6	6	6	6	6	6	6	6	6	6	6	6	6	6	6	6	6	6	6	6	6	6	6	6	6	6	6	6	6	6	6	6	6	6	6	6	6	6	6	6	6	6	6	6	6
tmax2_17	Pearson Correlation	0.752267	0.189206	0.331582	,833*	,922**	,941**	,939**	,948**	,952**	,905*	0.724138	0.683436	0.512932	0.649662	0.676506	0.612691	0.711758	0.748934	0.71598	0.744827	0.774946	0.722383	0.629492	0.513185	0.424447	0.456244	0.476316	,892*	,995**	,994**	,998**	1	,978**	,859*	0.51778	0.451365	0.350692	0.491751	0.650214	-,891*	-0.503216	-0.803055	-,835*	-,845*	-,865*	-,990**	-,979**	-,997**
	Sig. (2-tailed)	0.0844554	0.719578	0.520855	0.0396236	0.00890593	0.00513887	0.00544948	0.00399943	0.00336899	0.0131116	0.103653	0.134457	0.298078	0.162605	0.140046	0.195963	0.112651	0.0866382	0.109546	0.0893623	0.0702747	0.104909	0.180483	0.297798	0.401562	0.36312	0.339558	0.0167595	3.22636e-05	4.58106e-05	7.58604e-06		0.0007171	0.028455	0.292737	0.368931	0.495527	0.321831	0.162127	0.0170992	0.30889	0.0543614	0.038414	0.0341647	0.0259484	0.000160786	0.000660541	1.34518e-05
	N	6	6	6	6	6	6	6	6	6	6	6	6	6	6	6	6	6	6	6	6	6	6	6	6	6	6	6	6	6	6	6	6	6	6	6	6	6	6	6	6	6	6	6	6	6	6	6	6
tmax3_17	Pearson Correlation	0.749089	0.336642	0.449629	,874*	,899*	,898*	,887*	,905*	,941**	,945**	,840*	0.803738	0.65619	0.766738	0.769926	0.613378	0.669937	0.680884	0.644518	0.682636	0.725861	0.71247	0.643301	0.534384	0.470464	0.483923	0.498472	,964**	,990**	,976**	,970**	,978**	1	,944**	0.670378	0.607288	0.520218	0.640143	0.782441	-,950**	-0.652852	-,903*	-,928**	-,934**	-,947**	-,980**	-,926**	-,961**
	Sig. (2-tailed)	0.0865363	0.514113	0.371006	0.0229309	0.0148414	0.0150972	0.0183228	0.0130467	0.00517927	0.00443054	0.0364373	0.0539982	0.156988	0.0752706	0.0733116	0.19532	0.145433	0.136504	0.167091	0.135097	0.102427	0.112125	0.168159	0.274725	0.34637	0.330779	0.314221	0.00187181	0.000135978	0.000892503	0.0013603	0.0007171		0.00455145	0.145069	0.201052	0.290066	0.170945	0.0658492	0.00362831	0.15985	0.0136877	0.00754581	0.00634894	0.00417261	0.000568818	0.00807621	0.00220382
	N	6	6	6	6	6	6	6	6	6	6	6	6	6	6	6	6	6	6	6	6	6	6	6	6	6	6	6	6	6	6	6	6	6	6	6	6	6	6	6	6	6	6	6	6	6	6	6	6
tmax4_17	Pearson Correlation	0.638654	0.550007	0.614576	,818*	0.747196	0.724648	0.702415	0.73251	,812*	,896*	,923**	,893*	0.79506	,854*	0.808685	0.489696	0.483157	0.462654	0.419166	0.46943	0.530151	0.57313	0.541569	0.450889	0.430459	0.413559	0.416308	,985**	,891*	,853*	,837*	,859*	,944**	1	,874*	,827*	0.769	,849*	,941**	-,930**	-,851*	-,990**	-,981**	-,993**	-,975**	-,889*	-0.759453	-,823*
	Sig. (2-tailed)	0.172266	0.258181	0.1942	0.0465889	0.0877864	0.10329	0.119658	0.0977566	0.049766	0.0157423	0.00869376	0.0165216	0.0586967	0.0305542	0.0514011	0.324171	0.331658	0.355534	0.408075	0.347578	0.279276	0.234435	0.267066	0.369499	0.394192	0.415027	0.411613	0.000314733	0.0171299	0.0309821	0.0376998	0.028455	0.00455145		0.0228505	0.0421674	0.073878	0.0324895	0.00520341	0.00723336	0.0317356	0.000154767	0.000564354	8.03349e-05	0.000896972	0.0176734	0.0798352	0.0442708
	N	6	6	6	6	6	6	6	6	6	6	6	6	6	6	6	6	6	6	6	6	6	6	6	6	6	6	6	6	6	6	6	6	6	6	6	6	6	6	6	6	6	6	6	6	6	6	6	6
tmax5_17	Pearson Correlation	0.299521	0.6955	0.687196	0.514333	0.341447	0.302078	0.271563	0.310759	0.431609	0.603081	0.808778	0.786782	0.768285	0.745636	0.629152	0.125053	0.048704	-0.000958274	-0.045771	0.0107862	0.0833343	0.182863	0.198014	0.141179	0.180623	0.126697	0.112836	0.798911	0.566676	0.500216	0.477472	0.51778	0.670378	,874*	1	,995**	,980**	,996**	,976**	-0.675653	-,984**	-,919**	-,830*	-,867*	-0.792053	-0.593928	-0.380983	-0.462705
	Sig. (2-tailed)	0.564154	0.124964	0.131466	0.296531	0.507733	0.560666	0.602669	0.548867	0.392788	0.205051	0.0513527	0.0633463	0.0743171	0.0888229	0.180791	0.813398	0.927002	0.998563	0.931391	0.983821	0.875288	0.728763	0.706861	0.789639	0.732012	0.810971	0.831465	0.0565896	0.240972	0.312257	0.338219	0.292737	0.145069	0.0228505		4.07221e-05	0.000579593	2.60368e-05	0.000849897	0.140741	0.000383451	0.0095561	0.0407189	0.0251955	0.0603667	0.213862	0.456174	0.355474
	N	6	6	6	6	6	6	6	6	6	6	6	6	6	6	6	6	6	6	6	6	6	6	6	6	6	6	6	6	6	6	6	6	6	6	6	6	6	6	6	6	6	6	6	6	6	6	6	6
tmax6_17	Pearson Correlation	0.217909	0.668228	0.651651	0.426051	0.253045	0.215782	0.186765	0.22532	0.346691	0.5222	0.74627	0.72266	0.710715	0.678561	0.549613	0.0260447	-0.0498085	-0.0980176	-0.140938	-0.0855491	-0.0136996	0.0841136	0.0995841	0.0440463	0.088396	0.0316853	0.0165992	0.738746	0.499599	0.429734	0.408123	0.451365	0.607288	,827*	,995**	1	,988**	,997**	,951**	-0.601977	-,987**	-,884*	-0.770763	-,819*	-0.728692	-0.537498	-0.318808	-0.395676
	Sig. (2-tailed)	0.67831	0.14685	0.160885	0.399592	0.628534	0.681351	0.72311	0.66774	0.500798	0.2879	0.0884006	0.10471	0.113424	0.138379	0.258593	0.960942	0.925349	0.853444	0.789993	0.871989	0.979452	0.874127	0.851118	0.933973	0.867751	0.952488	0.975103	0.0934649	0.312951	0.395079	0.421805	0.368931	0.201052	0.0421674	4.07221e-05		0.00023015	1.55721e-05	0.00354464	0.206105	0.000244276	0.019333	0.0728014	0.0463649	0.100427	0.271396	0.537989	0.43746
	N	6	6	6	6	6	6	6	6	6	6	6	6	6	6	6	6	6	6	6	6	6	6	6	6	6	6	6	6	6	6	6	6	6	6	6	6	6	6	6	6	6	6	6	6	6	6	6	6
tmax7_17	Pearson Correlation	0.181924	0.752718	0.70978	0.380699	0.168707	0.124661	0.0902986	0.133083	0.263979	0.461893	0.727873	0.714102	0.738206	0.678934	0.548487	0.00273937	-0.10532	-0.164063	-0.211436	-0.154425	-0.0807907	0.0409067	0.0811001	0.04903	0.113786	0.0454804	0.0249445	0.678776	0.401411	0.327913	0.304719	0.350692	0.520218	0.769	,980**	,988**	1	,984**	,934**	-0.540988	-,957**	-,829*	-0.728441	-0.761445	-0.676664	-0.432048	-0.198537	-0.292938
	Sig. (2-tailed)	0.730125	0.084162	0.114119	0.456539	0.74934	0.813977	0.86492	0.801554	0.613229	0.356432	0.101004	0.110922	0.0938328	0.138077	0.259773	0.995891	0.842604	0.756114	0.687572	0.770203	0.879078	0.938674	0.878617	0.926514	0.830057	0.931827	0.962591	0.138205	0.430223	0.52576	0.557068	0.495527	0.290066	0.073878	0.000579593	0.00023015		0.00039483	0.00648461	0.267683	0.00268617	0.0412218	0.100603	0.0785746	0.139917	0.392252	0.706108	0.573162
	N	6	6	6	6	6	6	6	6	6	6	6	6	6	6	6	6	6	6	6	6	6	6	6	6	6	6	6	6	6	6	6	6	6	6	6	6	6	6	6	6	6	6	6	6	6	6	6	6
tmax8_17	Pearson Correlation	0.240491	0.692354	0.690278	0.456984	0.289593	0.258001	0.229123	0.266563	0.384347	0.553838	0.764504	0.740137	0.725291	0.700491	0.57515	0.0542306	-0.0159249	-0.0571808	-0.104145	-0.0484624	0.0228475	0.117472	0.129252	0.0728691	0.112368	0.0588949	0.0428942	0.765408	0.535793	0.468474	0.448573	0.491751	0.640143	,849*	,996**	,997**	,984**	1	,966**	-0.624232	-,978**	-,898*	-0.79318	-,841*	-0.75192	-0.574904	-0.355117	-0.437282
	Sig. (2-tailed)	0.646218	0.127411	0.129036	0.362241	0.577753	0.621585	0.66233	0.609626	0.451868	0.254184	0.0766571	0.0925188	0.102832	0.121125	0.232404	0.918734	0.976115	0.914322	0.844348	0.927363	0.965735	0.824602	0.807201	0.89089	0.832158	0.91176	0.935698	0.0760952	0.273217	0.348697	0.372271	0.321831	0.170945	0.0324895	2.60368e-05	1.55721e-05	0.00039483		0.00170314	0.185273	0.000734967	0.0150214	0.0597383	0.0357604	0.0846816	0.232651	0.489716	0.385884
	N	6	6	6	6	6	6	6	6	6	6	6	6	6	6	6	6	6	6	6	6	6	6	6	6	6	6	6	6	6	6	6	6	6	6	6	6	6	6	6	6	6	6	6	6	6	6	6	6
tmax9_17	Pearson Correlation	0.451253	0.737609	0.75442	0.657456	0.50055	0.467595	0.435989	0.474835	0.585781	0.736046	,890*	,870*	,838*	,837*	0.748899	0.290658	0.224804	0.185119	0.132319	0.189807	0.260902	0.352964	0.362039	0.303566	0.32853	0.283146	0.271436	,891*	0.691543	0.633961	0.614098	0.650214	0.782441	,941**	,976**	,951**	,934**	,966**	1	-0.786647	-,937**	-,960**	-,916*	-,934**	-,885*	-0.704059	-0.507385	-0.601046
	Sig. (2-tailed)	0.369065	0.0942409	0.083059	0.155908	0.311882	0.349727	0.387454	0.341278	0.221831	0.0953122	0.017447	0.0243267	0.0370297	0.0375233	0.0866615	0.576291	0.668475	0.725493	0.80268	0.718709	0.617527	0.492541	0.480668	0.558639	0.524934	0.586631	0.602845	0.0172032	0.128044	0.176455	0.194646	0.162127	0.0658492	0.00520341	0.000849897	0.00354464	0.00648461	0.00170314		0.0634232	0.00579275	0.00238621	0.0102209	0.00630175	0.0192205	0.118412	0.304233	0.206997
	N	6	6	6	6	6	6	6	6	6	6	6	6	6	6	6	6	6	6	6	6	6	6	6	6	6	6	6	6	6	6	6	6	6	6	6	6	6	6	6	6	6	6	6	6	6	6	6	6
prec10_17	Pearson Correlation	-0.805503	-0.450112	-0.516624	-,960**	-,911*	-,875*	-,854*	-,879*	-,940**	-,988**	-,938**	-,921**	-0.810649	-,893*	-,908*	-0.762694	-0.755712	-0.723115	-0.692785	-0.733966	-0.78249	-,820*	-0.793723	-0.713471	-0.678447	-0.676491	-0.687778	-,971**	-,926**	-,910*	-,889*	-,891*	-,950**	-,930**	-0.675653	-0.601977	-0.540988	-0.624232	-0.786647	1	0.647472	,883*	,967**	,933**	,982**	,877*	,814*	,865*
	Sig. (2-tailed)	0.0530648	0.370429	0.294008	0.00233086	0.0116113	0.0224586	0.0306109	0.0210368	0.00535495	0.000209876	0.00572349	0.00918513	0.0503862	0.0166655	0.0122592	0.0777897	0.0822258	0.104384	0.127074	0.096747	0.0658205	0.0455519	0.0594366	0.111387	0.13847	0.140059	0.131006	0.00123806	0.00794636	0.0119113	0.0176562	0.0170992	0.00362831	0.00723336	0.140741	0.206105	0.267683	0.185273	0.0634232		0.164509	0.0195985	0.00163741	0.00664073	0.000472493	0.0216807	0.048645	0.0260583
	N	6	6	6	6	6	6	6	6	6	6	6	6	6	6	6	6	6	6	6	6	6	6	6	6	6	6	6	6	6	6	6	6	6	6	6	6	6	6	6	6	6	6	6	6	6	6	6	6
prec11_17	Pearson Correlation	-0.283981	-0.568407	-0.547631	-0.454111	-0.309495	-0.269775	-0.243885	-0.282673	-0.398263	-0.556421	-0.750079	-0.721548	-0.683386	-0.66391	-0.544758	-0.0555896	0.0018141	0.0499706	0.0865213	0.0321408	-0.0388976	-0.119196	-0.12108	-0.0495657	-0.0820091	-0.0301363	-0.0230744	-0.76319	-0.55267	-0.483536	-0.462702	-0.503216	-0.652852	-,851*	-,984**	-,987**	-,957**	-,978**	-,937**	0.647472	1	,911*	0.789246	,835*	0.754866	0.585849	0.391925	0.451435
	Sig. (2-tailed)	0.585479	0.239211	0.260671	0.365656	0.550581	0.605154	0.641426	0.587284	0.434191	0.251504	0.0858854	0.105508	0.134497	0.150453	0.263695	0.916701	0.997279	0.925106	0.870542	0.951805	0.941683	0.822053	0.819268	0.925712	0.877262	0.954809	0.965395	0.0774784	0.2554	0.331223	0.355478	0.30889	0.15985	0.0317356	0.000383451	0.000244276	0.00268617	0.000734967	0.00579275	0.164509		0.0116279	0.0619452	0.0385247	0.082771	0.221764	0.442213	0.368847
	N	6	6	6	6	6	6	6	6	6	6	6	6	6	6	6	6	6	6	6	6	6	6	6	6	6	6	6	6	6	6	6	6	6	6	6	6	6	6	6	6	6	6	6	6	6	6	6	6
prec12_17	Pearson Correlation	-0.591559	-0.545806	-0.584975	-0.739515	-0.658415	-0.633289	-0.610221	-0.644733	-0.732427	-,830*	-,892*	-,860*	-0.769757	-0.810055	-0.748771	-0.381768	-0.36867	-0.344489	-0.300143	-0.353272	-0.418393	-0.46446	-0.436915	-0.345477	-0.335298	-0.308771	-0.311582	-,953**	-,838*	-0.788952	-0.774315	-0.803055	-,903*	-,990**	-,919**	-,884*	-,829*	-,898*	-,960**	,883*	,911*	1	,955**	,974**	,942**	,845*	0.702592	0.765277
	Sig. (2-tailed)	0.216167	0.26259	0.222626	0.0929416	0.155093	0.177058	0.198282	0.166902	0.0978142	0.0407903	0.0169571	0.0280728	0.073415	0.0506922	0.086746	0.455169	0.47205	0.503708	0.563305	0.492137	0.409031	0.353408	0.38633	0.502402	0.515901	0.551562	0.547752	0.00329426	0.0374477	0.0621117	0.0706533	0.0543614	0.0136877	0.000154767	0.0095561	0.019333	0.0412218	0.0150214	0.00238621	0.0195985	0.0116279		0.00298735	0.00103956	0.00491216	0.034181	0.119524	0.0761763
	N	6	6	6	6	6	6	6	6	6	6	6	6	6	6	6	6	6	6	6	6	6	6	6	6	6	6	6	6	6	6	6	6	6	6	6	6	6	6	6	6	6	6	6	6	6	6	6	6
prec1_17	Pearson Correlation	-0.703082	-0.616597	-0.668113	-,898*	-0.794442	-0.757396	-0.729617	-0.761853	-,847*	-,943**	-,976**	-,959**	-,881*	-,932**	-,907*	-0.626856	-0.590121	-0.551681	-0.50944	-0.559518	-0.619707	-0.686626	-0.677156	-0.605968	-0.595693	-0.575481	-0.576401	-,991**	-,875*	-,842*	-,820*	-,835*	-,928**	-,981**	-,830*	-0.770763	-0.728441	-0.79318	-,916*	,967**	0.789246	,955**	1	,983**	,996**	,846*	0.722165	0.797765
	Sig. (2-tailed)	0.119152	0.192317	0.146945	0.0151888	0.0590385	0.0811459	0.0997772	0.0783181	0.0332515	0.00480212	0.000836177	0.00246406	0.0203908	0.00675556	0.0124849	0.182877	0.217571	0.256431	0.301947	0.248304	0.189435	0.131918	0.139518	0.202302	0.212152	0.232072	0.231149	0.000128338	0.0224214	0.0355507	0.0456605	0.038414	0.00754581	0.000564354	0.0407189	0.0728014	0.100603	0.0597383	0.0102209	0.00163741	0.0619452	0.00298735		0.000447963	2.01391e-05	0.0336096	0.105065	0.0572127
	N	6	6	6	6	6	6	6	6	6	6	6	6	6	6	6	6	6	6	6	6	6	6	6	6	6	6	6	6	6	6	6	6	6	6	6	6	6	6	6	6	6	6	6	6	6	6	6	6
prec2_17	Pearson Correlation	-0.592276	-0.574223	-0.655031	-,843*	-0.758447	-0.731832	-0.709393	-0.735074	-,817*	-,909*	-,942**	-,915*	-,821*	-,885*	-,837*	-0.527331	-0.512836	-0.485808	-0.447276	-0.495118	-0.553722	-0.607603	-0.579967	-0.493696	-0.474505	-0.461464	-0.460279	-,990**	-,883*	-,849*	-,828*	-,845*	-,934**	-,993**	-,867*	-,819*	-0.761445	-,841*	-,934**	,933**	,835*	,974**	,983**	1	,981**	,879*	0.74135	0.803621
	Sig. (2-tailed)	0.215468	0.233336	0.157979	0.0352325	0.080475	0.0982285	0.114408	0.0959819	0.0472331	0.0120988	0.00499489	0.0106012	0.0453516	0.0190602	0.0379012	0.282323	0.298184	0.328615	0.373826	0.31801	0.254305	0.200753	0.227589	0.319621	0.341661	0.356938	0.358338	0.000159309	0.0198234	0.0323386	0.0417528	0.0341647	0.00634894	8.03349e-05	0.0251955	0.0463649	0.0785746	0.0357604	0.00630175	0.00664073	0.0385247	0.00103956	0.000447963		0.000546845	0.0211203	0.0916981	0.0540605
	N	6	6	6	6	6	6	6	6	6	6	6	6	6	6	6	6	6	6	6	6	6	6	6	6	6	6	6	6	6	6	6	6	6	6	6	6	6	6	6	6	6	6	6	6	6	6	6	6
prec3_17	Pearson Correlation	-0.71794	-0.56158	-0.627738	-,921**	-,838*	-0.803405	-0.778591	-0.80689	-,884*	-,964**	-,969**	-,950**	-,857*	-,923**	-,907*	-0.66561	-0.642648	-0.607856	-0.570374	-0.617142	-0.67328	-0.72934	-0.71047	-0.632938	-0.612097	-0.600111	-0.603599	-,996**	-,904*	-,877*	-,855*	-,865*	-,947**	-,975**	-0.792053	-0.728692	-0.676664	-0.75192	-,885*	,982**	0.754866	,942**	,996**	,981**	1	,873*	0.764584	,830*
	Sig. (2-tailed)	0.108117	0.246183	0.182075	0.00900346	0.0371051	0.054175	0.068106	0.0523365	0.0194495	0.00190736	0.00144441	0.00370424	0.0291487	0.00861001	0.0125734	0.14903	0.168734	0.200514	0.237218	0.19181	0.142681	0.0999715	0.113606	0.177374	0.196519	0.207893	0.204557	3.01285e-05	0.0134118	0.0218551	0.0300546	0.0259484	0.00417261	0.000896972	0.0603667	0.100427	0.139917	0.0846816	0.0192205	0.000472493	0.082771	0.00491216	2.01391e-05	0.000546845		0.0232404	0.0766077	0.0408814
	N	6	6	6	6	6	6	6	6	6	6	6	6	6	6	6	6	6	6	6	6	6	6	6	6	6	6	6	6	6	6	6	6	6	6	6	6	6	6	6	6	6	6	6	6	6	6	6	6
prec4_17	Pearson Correlation	-0.668636	-0.206602	-0.356006	-0.795138	-,876*	-,896*	-,895*	-,902*	-,915*	-,883*	-0.729924	-0.683857	-0.511618	-0.646274	-0.647716	-0.529439	-0.629239	-0.665763	-0.633934	-0.664471	-0.698054	-0.649303	-0.552362	-0.428637	-0.34319	-0.372754	-0.389578	-,907*	-,989**	-,982**	-,983**	-,990**	-,980**	-,889*	-0.593928	-0.537498	-0.432048	-0.574904	-0.704059	,877*	0.585849	,845*	,846*	,879*	,873*	1	,965**	,980**
	Sig. (2-tailed)	0.146511	0.694507	0.488552	0.0586539	0.0221732	0.0157835	0.0160929	0.0138415	0.0105687	0.0197802	0.0995621	0.134121	0.299532	0.165553	0.164296	0.280044	0.180712	0.148902	0.17648	0.149983	0.122992	0.162916	0.255721	0.396422	0.505425	0.466766	0.445196	0.0126479	0.000183589	0.000467399	0.000407365	0.000160786	0.000568818	0.0176734	0.213862	0.271396	0.392252	0.232651	0.118412	0.0216807	0.221764	0.034181	0.0336096	0.0211203	0.0232404		0.00182151	0.000609627
	N	6	6	6	6	6	6	6	6	6	6	6	6	6	6	6	6	6	6	6	6	6	6	6	6	6	6	6	6	6	6	6	6	6	6	6	6	6	6	6	6	6	6	6	6	6	6	6	6
prec5_17	Pearson Correlation	-0.716743	0.0150281	-0.139717	-0.752895	-,903*	-,933**	-,941**	-,941**	-,920**	-,829*	-0.590277	-0.543337	-0.345393	-0.502637	-0.543854	-0.566724	-0.705305	-0.757803	-0.736986	-0.755974	-0.774165	-0.683976	-0.567559	-0.438396	-0.328767	-0.37595	-0.403947	-0.797111	-,965**	-,975**	-,983**	-,979**	-,926**	-0.759453	-0.380983	-0.318808	-0.198537	-0.355117	-0.507385	,814*	0.391925	0.702592	0.722165	0.74135	0.764584	,965**	1	,986**
	Sig. (2-tailed)	0.108988	0.97746	0.791789	0.0840469	0.0136338	0.00663662	0.00516905	0.00509533	0.00930418	0.0411618	0.217418	0.265195	0.502513	0.309539	0.264648	0.240923	0.117471	0.0808858	0.0946671	0.0820571	0.070743	0.134026	0.240073	0.384533	0.524617	0.462643	0.427036	0.0575702	0.00176925	0.000964275	0.000416804	0.000660541	0.00807621	0.0798352	0.456174	0.537989	0.706108	0.489716	0.304233	0.048645	0.442213	0.119524	0.105065	0.0916981	0.0766077	0.00182151		0.000275901
	N	6	6	6	6	6	6	6	6	6	6	6	6	6	6	6	6	6	6	6	6	6	6	6	6	6	6	6	6	6	6	6	6	6	6	6	6	6	6	6	6	6	6	6	6	6	6	6	6
prec6_17	Pearson Correlation	-0.767426	-0.137328	-0.279435	-0.808902	-,918**	-,943**	-,944**	-,951**	-,946**	-,881*	-0.678125	-0.636703	-0.461378	-0.601688	-0.638739	-0.60486	-0.715751	-0.760853	-0.727933	-0.754413	-0.780863	-0.715222	-0.616839	-0.499763	-0.404997	-0.440313	-0.463216	-,858*	-,986**	-,988**	-,996**	-,997**	-,961**	-,823*	-0.462705	-0.395676	-0.292938	-0.437282	-0.601046	,865*	0.451435	0.765277	0.797765	0.803621	,830*	,980**	,986**	1
	Sig. (2-tailed)	0.0748461	0.795303	0.591757	0.0512884	0.00970965	0.00477436	0.00468923	0.00350128	0.00433241	0.0202457	0.138732	0.174003	0.357039	0.206382	0.172191	0.203356	0.109713	0.0789482	0.100962	0.0830635	0.0667699	0.1101	0.192092	0.312766	0.425718	0.382214	0.354872	0.028727	0.000286671	0.000208315	2.99677e-05	1.34518e-05	0.00220382	0.0442708	0.355474	0.43746	0.573162	0.385884	0.206997	0.0260583	0.368847	0.0761763	0.0572127	0.0540605	0.0408814	0.000609627	0.000275901
	N	6	6	6	6	6	6	6	6	6	6	6	6	6	6	6	6	6	6	6	6	6	6	6	6	6	6	6	6	6	6	6	6	6	6	6	6	6	6	6	6	6	6	6	6	6	6	6	6
prec7_17	Pearson Correlation	-0.768273	-0.312781	-0.439572	-,955**	-,972**	-,959**	-,948**	-,959**	-,988**	-,985**	-,852*	-,827*	-0.684052	-0.808389	-,839*	-0.784554	-,828*	-,823*	-0.799807	-,830*	-,864*	-,863*	-0.804303	-0.709907	-0.643028	-0.667063	-0.680998	-,939**	-,972**	-,974**	-,959**	-,952**	-,965**	-,877*	-0.546758	-0.468473	-0.385154	-0.50185	-0.679729	,968**	0.515686	0.808098	,903*	,889*	,934**	,934**	,905*	,934**
	Sig. (2-tailed)	0.0743243	0.546128	0.383109	0.00300229	0.00115602	0.00250117	0.00397086	0.00249722	0.00022492	0.000332851	0.0312572	0.0421838	0.133965	0.0515548	0.0367912	0.0646252	0.0420034	0.0440159	0.056104	0.0408922	0.0264935	0.0269798	0.0536987	0.114025	0.168399	0.147818	0.136412	0.00555617	0.00118321	0.00103039	0.00245043	0.00346154	0.00179664	0.0217373	0.261588	0.348698	0.450836	0.310421	0.137435	0.00153462	0.295039	0.0517059	0.0137031	0.0178725	0.00629777	0.00639185	0.0130189	0.00635967
	N	6	6	6	6	6	6	6	6	6	6	6	6	6	6	6	6	6	6	6	6	6	6	6	6	6	6	6	6	6	6	6	6	6	6	6	6	6	6	6	6	6	6	6	6	6	6	6	6
prec8_17	Pearson Correlation	-0.158114	0.493412	0.276842	-0.377371	-0.60208	-0.637855	-0.671646	-0.629543	-0.559017	-0.413959	-0.121491	-0.0755153	0.133082	-0.0605983	-0.0949693	-0.352365	-0.535326	-0.589836	-0.631233	-0.608438	-0.582038	-0.455077	-0.31502	-0.194802	-0.0632921	-0.154885	-0.179862	-0.331364	-0.572272	-0.622575	-0.620491	-0.581503	-0.479892	-0.26096	0.0753429	0.10767	0.251691	0.0927438	0.0212983	0.366973	-0.0224507	0.192569	0.214358	0.296704	0.290827	0.593067	0.699252	0.589369
	Sig. (2-tailed)	0.764806	0.319944	0.595346	0.460814	0.206007	0.172976	0.144023	0.180437	0.248821	0.41453	0.81866	0.886942	0.801556	0.909214	0.857974	0.493328	0.273716	0.21785	0.17891	0.199964	0.225531	0.364507	0.5431	0.711492	0.905189	0.76953	0.733116	0.521146	0.2353	0.186793	0.188711	0.226061	0.335421	0.617446	0.887199	0.839119	0.630435	0.861283	0.968057	0.474251	0.96633	0.714716	0.683388	0.568004	0.576059	0.214699	0.122073	0.218307
	N	6	6	6	6	6	6	6	6	6	6	6	6	6	6	6	6	6	6	6	6	6	6	6	6	6	6	6	6	6	6	6	6	6	6	6	6	6	6	6	6	6	6	6	6	6	6	6	6
prec9_17	Pearson Correlation	-0.706439	0.0514556	-0.112507	-0.699558	-,875*	-,919**	-,930**	-,928**	-,890*	-0.775612	-0.507412	-0.460619	-0.265572	-0.426134	-0.47966	-0.536495	-0.690657	-0.760984	-0.735729	-0.750876	-0.762532	-0.655648	-0.53362	-0.409953	-0.293322	-0.346006	-0.374352	-0.730788	-,933**	-,948**	-,964**	-,960**	-,883*	-0.689869	-0.290627	-0.227981	-0.111755	-0.272044	-0.432353	0.746418	0.292201	0.626317	0.649786	0.666425	0.692522	,937**	,988**	,977**
	Sig. (2-tailed)	0.116618	0.922885	0.831951	0.121838	0.0224009	0.00950217	0.00711325	0.00764326	0.0173404	0.0698763	0.304203	0.357937	0.611008	0.39949	0.335688	0.272466	0.128739	0.0788658	0.0955306	0.0853637	0.0778908	0.157451	0.275544	0.41952	0.572635	0.501703	0.464703	0.098957	0.00656727	0.00400018	0.00189121	0.00234801	0.0198526	0.129357	0.576333	0.663953	0.833065	0.602001	0.39188	0.0883025	0.574173	0.183368	0.162498	0.148349	0.12728	0.00588581	0.000204018	0.00082014
	N	6	6	6	6	6	6	6	6	6	6	6	6	6	6	6	6	6	6	6	6	6	6	6	6	6	6	6	6	6	6	6	6	6	6	6	6	6	6	6	6	6	6	6	6	6	6	6	6
bio10_17	Pearson Correlation	0.610053	0.789972	0.806987	,883*	0.685099	0.621529	0.582625	0.617162	0.724631	,873*	,987**	,995**	,988**	,998**	,976**	0.696689	0.582512	0.50623	0.467197	0.516024	0.575853	0.706568	0.752938	0.733478	0.763357	0.727336	0.714836	,890*	0.684882	0.654339	0.618849	0.628	0.753692	,857*	0.771548	0.707863	0.712812	0.72697	,855*	-,883*	-0.692974	-,821*	-,933**	-,884*	-,919**	-0.627041	-0.476178	-0.579053
	Sig. (2-tailed)	0.19844	0.0615354	0.0522856	0.0197609	0.133131	0.187755	0.224949	0.191792	0.103302	0.0231107	0.000258396	3.40719e-05	0.000206328	6.06961e-06	0.000877286	0.124044	0.225061	0.305521	0.350193	0.294668	0.231699	0.116521	0.0840191	0.0970846	0.0773739	0.101383	0.110384	0.0176055	0.133304	0.158573	0.190229	0.181837	0.0835299	0.0294005	0.0723238	0.11555	0.111872	0.101642	0.0299025	0.0196363	0.126927	0.0452308	0.00666221	0.019558	0.00952722	0.182709	0.339718	0.228499
	N	6	6	6	6	6	6	6	6	6	6	6	6	6	6	6	6	6	6	6	6	6	6	6	6	6	6	6	6	6	6	6	6	6	6	6	6	6	6	6	6	6	6	6	6	6	6	6	6
bio11_17	Pearson Correlation	0.786737	0.107536	0.261624	,890*	,989**	,999**	1,000**	,999**	,984**	,910*	0.674409	0.648162	0.483093	0.636213	0.708817	0.802602	,895*	,923**	,904*	,921**	,935**	,885*	0.801759	0.706102	0.609607	0.656676	0.678671	0.804998	,942**	,965**	,963**	,945**	,898*	0.719806	0.294555	0.209609	0.115172	0.252079	0.459006	-,866*	-0.265309	-0.629319	-0.747236	-0.725476	-0.794146	-,901*	-,942**	-,949**
	Sig. (2-tailed)	0.0633718	0.839317	0.616518	0.0175159	0.00017651	3.81819e-07	2.92225e-07	1.09483e-06	0.000365245	0.0117127	0.141756	0.163908	0.331732	0.17444	0.114837	0.0546033	0.0158946	0.00873437	0.0132787	0.00914986	0.00613721	0.0192356	0.0550537	0.116872	0.19886	0.156573	0.138289	0.0533311	0.00488853	0.00182456	0.00204304	0.00440716	0.0150825	0.106764	0.570945	0.690192	0.828006	0.629891	0.359845	0.0257334	0.611373	0.18064	0.08776	0.1027	0.0592021	0.0141243	0.00497992	0.00386961
	N	6	6	6	6	6	6	6	6	6	6	6	6	6	6	6	6	6	6	6	6	6	6	6	6	6	6	6	6	6	6	6	6	6	6	6	6	6	6	6	6	6	6	6	6	6	6	6	6
bio12_17	Pearson Correlation	-0.686223	-0.511944	-0.584631	-,864*	-0.806507	-0.783111	-0.762215	-0.79005	-,862*	-,932**	-,930**	-,902*	-0.793528	-,864*	-,835*	-0.562639	-0.56324	-0.543039	-0.503137	-0.550774	-0.607938	-0.644444	-0.608695	-0.516004	-0.487341	-0.476937	-0.482581	-,995**	-,922**	-,890*	-,874*	-,890*	-,965**	-,995**	-,827*	-0.773174	-0.70937	-0.796097	-,907*	,959**	0.804199	,974**	,986**	,991**	,988**	,911*	0.799599	,857*
	Sig. (2-tailed)	0.132238	0.299171	0.222965	0.0265921	0.0525371	0.06546	0.0780904	0.0614913	0.0271533	0.00674379	0.00709836	0.0140062	0.0595448	0.0264123	0.0388176	0.245097	0.244481	0.26551	0.308978	0.257378	0.200436	0.167156	0.199721	0.294689	0.32686	0.338839	0.332322	3.24036e-05	0.00889022	0.0174986	0.0228815	0.0174029	0.00177618	3.37326e-05	0.042217	0.0713398	0.114425	0.0581259	0.0125861	0.00245056	0.0537538	0.000967478	0.000279527	0.000132737	0.000207022	0.0116178	0.0562168	0.0291229
	N	6	6	6	6	6	6	6	6	6	6	6	6	6	6	6	6	6	6	6	6	6	6	6	6	6	6	6	6	6	6	6	6	6	6	6	6	6	6	6	6	6	6	6	6	6	6	6	6
bio13_17	Pearson Correlation	-0.591559	-0.545806	-0.584975	-0.739515	-0.658415	-0.633289	-0.610221	-0.644733	-0.732427	-,830*	-,892*	-,860*	-0.769757	-0.810055	-0.748771	-0.381768	-0.36867	-0.344489	-0.300143	-0.353272	-0.418393	-0.46446	-0.436915	-0.345477	-0.335298	-0.308771	-0.311582	-,953**	-,838*	-0.788952	-0.774315	-0.803055	-,903*	-,990**	-,919**	-,884*	-,829*	-,898*	-,960**	,883*	,911*	1,000**	,955**	,974**	,942**	,845*	0.702592	0.765277
	Sig. (2-tailed)	0.216167	0.26259	0.222626	0.0929416	0.155093	0.177058	0.198282	0.166902	0.0978142	0.0407903	0.0169571	0.0280728	0.073415	0.0506922	0.086746	0.455169	0.47205	0.503708	0.563305	0.492137	0.409031	0.353408	0.38633	0.502402	0.515901	0.551562	0.547752	0.00329426	0.0374477	0.0621117	0.0706533	0.0543614	0.0136877	0.000154767	0.0095561	0.019333	0.0412218	0.0150214	0.00238621	0.0195985	0.0116279	0	0.00298735	0.00103956	0.00491216	0.034181	0.119524	0.0761763
	N	6	6	6	6	6	6	6	6	6	6	6	6	6	6	6	6	6	6	6	6	6	6	6	6	6	6	6	6	6	6	6	6	6	6	6	6	6	6	6	6	6	6	6	6	6	6	6	6
bio14_17	Pearson Correlation	-0.759257	-0.0629449	-0.224636	-,847*	-,968**	-,988**	-,992**	-,990**	-,971**	-,889*	-0.645903	-0.611276	-0.431569	-0.590295	-0.651484	-0.721895	-,835*	-,874*	-,855*	-,872*	-,887*	-,819*	-0.721781	-0.612486	-0.508611	-0.557813	-0.581669	-0.808971	-,962**	-,981**	-,983**	-,970**	-,918**	-0.739417	-0.324876	-0.247435	-0.141827	-0.289479	-0.478494	,851*	0.308021	0.658621	0.742081	0.737822	0.788368	,938**	,976**	,975**
	Sig. (2-tailed)	0.0799596	0.905707	0.668713	0.0333699	0.00147569	0.000213375	0.000105433	0.0001405	0.00120773	0.0179354	0.165877	0.19729	0.392837	0.217401	0.161029	0.105259	0.0386231	0.0227638	0.030155	0.0236722	0.0185082	0.0459434	0.105341	0.196154	0.302869	0.250063	0.225897	0.0512526	0.00212391	0.000530432	0.000415348	0.00133013	0.009913	0.0930079	0.529831	0.636422	0.788686	0.577911	0.337036	0.03145	0.552581	0.154918	0.0912047	0.0940956	0.0624426	0.00573683	0.000863734	0.000923361
	N	6	6	6	6	6	6	6	6	6	6	6	6	6	6	6	6	6	6	6	6	6	6	6	6	6	6	6	6	6	6	6	6	6	6	6	6	6	6	6	6	6	6	6	6	6	6	6	6
bio15_17	Pearson Correlation	0.222201	-0.669072	-0.505675	0.0942278	0.392058	0.465364	0.504	0.461422	0.324059	0.0821012	-0.313458	-0.335615	-0.483496	-0.323608	-0.191852	0.290671	0.490152	0.592846	0.617166	0.576845	0.520136	0.344746	0.225226	0.169674	0.0365313	0.132638	0.164748	-0.114706	0.251733	0.325138	0.355625	0.314575	0.117482	-0.213263	-0.633395	-0.674753	-0.76347	-0.639862	-0.508359	0.0104281	0.617205	0.305658	0.217612	0.215811	0.14626	-0.242335	-0.461687	-0.371496
	Sig. (2-tailed)	0.672184	0.14615	0.30614	0.859077	0.442045	0.352344	0.308012	0.356988	0.530926	0.877125	0.545213	0.515479	0.331269	0.531532	0.715753	0.576273	0.323652	0.214914	0.191789	0.230705	0.290155	0.503367	0.667873	0.747931	0.945227	0.802209	0.755114	0.828695	0.630377	0.529479	0.48905	0.543702	0.824587	0.684956	0.176963	0.141475	0.0773032	0.171194	0.303149	0.984358	0.191753	0.555792	0.678734	0.681309	0.782174	0.643614	0.356675	0.468391
	N	6	6	6	6	6	6	6	6	6	6	6	6	6	6	6	6	6	6	6	6	6	6	6	6	6	6	6	6	6	6	6	6	6	6	6	6	6	6	6	6	6	6	6	6	6	6	6	6
bio16_17	Pearson Correlation	-0.644179	-0.587249	-0.641204	-,836*	-0.743971	-0.713314	-0.688191	-0.720167	-0.806506	-,903*	-,947**	-,922**	-,835*	-,886*	-,842*	-0.519593	-0.496268	-0.465297	-0.42264	-0.473901	-0.53623	-0.593152	-0.572768	-0.489875	-0.477543	-0.456343	-0.457514	-,987**	-,872*	-,833*	-,813*	-,834*	-,930**	-,997**	-,881*	-,832*	-0.781377	-,852*	-,946**	,938**	,853*	,986**	,990**	,994**	,983**	,862*	0.72683	0.795436
	Sig. (2-tailed)	0.167387	0.220386	0.170007	0.0382581	0.0899351	0.111502	0.13068	0.106503	0.0525378	0.0136083	0.00408292	0.00880829	0.0384355	0.018788	0.0355255	0.290749	0.316708	0.352423	0.403786	0.342364	0.27275	0.214616	0.2348	0.323967	0.338137	0.363002	0.361613	0.000257047	0.023493	0.039644	0.0489312	0.0388815	0.00717902	1.15948e-05	0.0204824	0.0398847	0.0664696	0.0313441	0.00422294	0.00559088	0.0306675	0.000283039	0.000149347	6.06962e-05	0.000417041	0.0272042	0.10174	0.0584893
	N	6	6	6	6	6	6	6	6	6	6	6	6	6	6	6	6	6	6	6	6	6	6	6	6	6	6	6	6	6	6	6	6	6	6	6	6	6	6	6	6	6	6	6	6	6	6	6	6
bio17_17	Pearson Correlation	-0.762821	-0.123432	-0.27547	-,850*	-,955**	-,973**	-,974**	-,978**	-,971**	-,906*	-0.693594	-0.655783	-0.478622	-0.627592	-0.671997	-0.676932	-0.782927	-,820*	-0.794294	-,817*	-,840*	-0.78063	-0.684931	-0.570857	-0.474024	-0.514768	-0.537176	-,859*	-,987**	-,996**	-,998**	-,992**	-,956**	-0.806491	-0.425805	-0.35323	-0.248639	-0.39375	-0.568571	,882*	0.411591	0.737933	0.796873	0.799225	,836*	,970**	,985**	,992**
	Sig. (2-tailed)	0.0777094	0.815793	0.597247	0.0322182	0.00300638	0.00109691	0.00103048	0.000753648	0.00125676	0.012776	0.126444	0.157336	0.336888	0.182207	0.143734	0.1397	0.0655667	0.0458336	0.0591204	0.0470144	0.0362471	0.0669066	0.133264	0.236729	0.34222	0.296052	0.271739	0.0284618	0.000264441	2.651e-05	6.89987e-06	9.98069e-05	0.00290643	0.0525458	0.399894	0.492192	0.634727	0.439899	0.239045	0.0201444	0.417477	0.0940192	0.0577004	0.0564191	0.0382188	0.0013066	0.000339378	8.62537e-05
	N	6	6	6	6	6	6	6	6	6	6	6	6	6	6	6	6	6	6	6	6	6	6	6	6	6	6	6	6	6	6	6	6	6	6	6	6	6	6	6	6	6	6	6	6	6	6	6	6
bio18_17	Pearson Correlation	-0.686481	-0.132455	-0.282351	-0.797705	-,897*	-,915*	-,917*	-,922**	-,927**	-,881*	-0.703897	-0.6575	-0.474165	-0.617216	-0.629635	-0.555957	-0.665502	-0.701926	-0.676382	-0.703459	-0.733013	-0.674176	-0.571485	-0.44384	-0.351185	-0.386211	-0.407035	-,886*	-,990**	-,988**	-,989**	-,991**	-,973**	-,861*	-0.540561	-0.482	-0.369177	-0.51639	-0.651668	,875*	0.542692	,814*	,822*	,851*	,855*	,995**	,982**	,984**
	Sig. (2-tailed)	0.132033	0.802479	0.587728	0.0572456	0.0155077	0.0105124	0.0101364	0.0088592	0.00777792	0.0205262	0.118534	0.155871	0.342056	0.191742	0.180354	0.251985	0.14912	0.120031	0.140147	0.118866	0.0974072	0.141947	0.236094	0.377957	0.494878	0.449487	0.423165	0.0186534	0.000143071	0.000207573	0.000168264	0.000122135	0.00109343	0.0274824	0.268136	0.33299	0.471392	0.294265	0.160871	0.0224028	0.265878	0.0487764	0.0447683	0.031723	0.0300888	3.07122e-05	0.00049395	0.000359046
	N	6	6	6	6	6	6	6	6	6	6	6	6	6	6	6	6	6	6	6	6	6	6	6	6	6	6	6	6	6	6	6	6	6	6	6	6	6	6	6	6	6	6	6	6	6	6	6	6
bio19_17	Pearson Correlation	-0.623308	-0.617648	-0.728662	-,881*	-0.808718	-0.796231	-0.774261	-0.795151	-,861*	-,932**	-,926**	-,904*	-,818*	-,894*	-,867*	-0.605004	-0.597628	-0.58726	-0.540636	-0.584999	-0.636613	-0.684904	-0.656935	-0.583091	-0.555443	-0.551604	-0.547012	-,978**	-,900*	-,879*	-,862*	-,875*	-,937**	-,958**	-0.777864	-0.716911	-0.66907	-0.756684	-,886*	,923**	0.711428	,913*	,964**	,971**	,965**	,891*	0.764077	,841*
	Sig. (2-tailed)	0.18612	0.191341	0.100448	0.0205255	0.0513841	0.0580523	0.0706852	0.0586464	0.0275044	0.00676827	0.00791297	0.0133626	0.0467891	0.0161099	0.0252934	0.203218	0.210282	0.220375	0.268056	0.222601	0.174083	0.133286	0.156352	0.224487	0.252517	0.256511	0.261321	0.000734885	0.014489	0.0211833	0.0271076	0.0222865	0.00574173	0.00259768	0.0685359	0.108866	0.146152	0.0816013	0.0187399	0.00866384	0.112896	0.0109486	0.00190729	0.00125041	0.00182173	0.0170962	0.0769235	0.0360201
	N	6	6	6	6	6	6	6	6	6	6	6	6	6	6	6	6	6	6	6	6	6	6	6	6	6	6	6	6	6	6	6	6	6	6	6	6	6	6	6	6	6	6	6	6	6	6	6	6
bio1_17	Pearson Correlation	0.8	0.466186	0.563342	,994**	,951**	,922**	,902*	,920**	,965**	,996**	,910*	,900*	0.799446	,895*	,933**	,858*	,853*	,828*	0.797613	,832*	,871*	,909*	,885*	,821*	0.778629	0.788234	0.795633	,932**	,911*	,910*	,890*	,883*	,919**	,861*	0.55493	0.469322	0.417061	0.50421	0.699644	-,974**	-0.496399	-0.786008	-,922**	-,878*	-,944**	-,852*	-0.803972	-,861*
	Sig. (2-tailed)	0.056	0.351379	0.244377	5.96625e-05	0.0035918	0.00880163	0.0139285	0.00937121	0.00177131	2.52444e-05	0.0118473	0.0144484	0.0562994	0.0158727	0.00662366	0.0286507	0.0309539	0.0418225	0.0572959	0.0399215	0.0239598	0.0121652	0.0189968	0.04542	0.0680833	0.062519	0.0583809	0.00668492	0.0114957	0.0117607	0.0173674	0.0196242	0.00968378	0.0278206	0.253049	0.347705	0.410681	0.307777	0.121773	0.00102821	0.316561	0.063789	0.00891382	0.021507	0.00463531	0.0312596	0.0538738	0.0275336
	N	6	6	6	6	6	6	6	6	6	6	6	6	6	6	6	6	6	6	6	6	6	6	6	6	6	6	6	6	6	6	6	6	6	6	6	6	6	6	6	6	6	6	6	6	6	6	6	6
bio2_17	Pearson Correlation	-0.125556	0.24536	0.243886	-0.0887726	-0.118875	-0.0976041	-0.101299	-0.0793867	-0.0171332	0.0697619	0.229126	0.180527	0.142084	0.115995	-0.0337376	-0.511454	-0.484615	-0.461402	-0.497086	-0.460713	-0.41297	-0.415257	-0.45712	-0.534628	-0.52073	-0.557777	-0.564858	0.35152	0.243095	0.176513	0.184812	0.238614	0.321758	0.49838	0.735936	0.788841	0.752118	0.781813	0.635113	-0.157883	-0.78348	-0.594878	-0.341686	-0.456102	-0.299556	-0.353478	-0.188447	-0.210096
	Sig. (2-tailed)	0.812656	0.639345	0.641424	0.867191	0.822528	0.854059	0.848572	0.88117	0.974303	0.895527	0.662325	0.732151	0.788308	0.826788	0.949413	0.299714	0.329984	0.357011	0.315785	0.357826	0.41576	0.412918	0.362079	0.274464	0.289505	0.250101	0.242826	0.494438	0.64254	0.737981	0.725939	0.648872	0.534019	0.314325	0.0953884	0.0621746	0.0845524	0.0662148	0.175423	0.765143	0.0652461	0.21294	0.507417	0.363289	0.564106	0.491866	0.720675	0.689492
	N	6	6	6	6	6	6	6	6	6	6	6	6	6	6	6	6	6	6	6	6	6	6	6	6	6	6	6	6	6	6	6	6	6	6	6	6	6	6	6	6	6	6	6	6	6	6	6	6
bio3_17	Pearson Correlation	-0.0352454	-0.153982	-0.0307006	0.00600859	0.15735	0.222451	0.244105	0.237113	0.2243	0.175622	0.104942	0.0336664	-0.115965	-0.0297177	-0.124372	-0.35558	-0.197007	-0.112875	-0.1296	-0.115682	-0.0980615	-0.20711	-0.335659	-0.466804	-0.540155	-0.515007	-0.50403	0.369324	0.471575	0.446343	0.468343	0.497873	0.473414	0.465367	0.463056	0.495618	0.386722	0.507538	0.421352	-0.21413	-0.530478	-0.510818	-0.285586	-0.429901	-0.289637	-0.592032	-0.537487	-0.494596
	Sig. (2-tailed)	0.947154	0.770853	0.953964	0.990987	0.765923	0.671828	0.641116	0.650996	0.669192	0.739275	0.843165	0.949519	0.826832	0.955437	0.814404	0.489109	0.708312	0.831406	0.806688	0.82725	0.853379	0.693777	0.51542	0.350653	0.268568	0.295788	0.307979	0.471201	0.345072	0.374946	0.34885	0.314897	0.34293	0.352341	0.35506	0.317444	0.448835	0.304063	0.405375	0.683714	0.278923	0.300418	0.583268	0.394875	0.577693	0.215706	0.271408	0.318602
	N	6	6	6	6	6	6	6	6	6	6	6	6	6	6	6	6	6	6	6	6	6	6	6	6	6	6	6	6	6	6	6	6	6	6	6	6	6	6	6	6	6	6	6	6	6	6	6	6
bio4_17	Pearson Correlation	-0.336372	0.66387	0.495444	-0.187973	-0.507247	-0.583566	-0.622867	-0.588596	-0.465545	-0.229906	0.164069	0.206887	0.40398	0.228575	0.124848	-0.250539	-0.479661	-0.589568	-0.606323	-0.578661	-0.538209	-0.344264	-0.194583	-0.0931846	0.0537821	-0.0380786	-0.0776962	-0.098117	-0.466457	-0.521429	-0.554573	-0.526057	-0.346718	-0.0348656	0.385176	0.421484	0.544366	0.39087	0.276648	0.1719	-0.336246	-0.033793	-0.015821	0.0125753	0.0534038	0.479318	0.674514	0.57808
	Sig. (2-tailed)	0.514471	0.150486	0.317641	0.721362	0.304387	0.224018	0.186524	0.219064	0.352131	0.661217	0.756105	0.694098	0.426994	0.663108	0.813701	0.632055	0.335688	0.218112	0.201966	0.22889	0.270638	0.504004	0.711809	0.860628	0.919405	0.94291	0.88369	0.853297	0.351061	0.288742	0.25342	0.283704	0.500763	0.947723	0.450808	0.405212	0.264108	0.443554	0.595615	0.74469	0.51464	0.94933	0.976271	0.981138	0.91997	0.336083	0.141671	0.229471
	N	6	6	6	6	6	6	6	6	6	6	6	6	6	6	6	6	6	6	6	6	6	6	6	6	6	6	6	6	6	6	6	6	6	6	6	6	6	6	6	6	6	6	6	6	6	6	6	6
bio5_17	Pearson Correlation	0.233236	0.703872	0.697586	0.449003	0.275629	0.242815	0.213173	0.251252	0.370724	0.543968	0.761659	0.738626	0.728959	0.699988	0.573833	0.048628	-0.0263605	-0.0694546	-0.116864	-0.0609174	0.0107514	0.109013	0.124394	0.071225	0.113882	0.0585829	0.0417899	0.756425	0.520552	0.452502	0.432248	0.475881	0.626795	,841*	,995**	,997**	,987**	1,000**	,964**	-0.614811	-,976**	-,891*	-0.78683	-,833*	-0.744102	-0.558846	-0.33653	-0.420925
	Sig. (2-tailed)	0.65649	0.118553	0.123352	0.371756	0.597027	0.642935	0.685085	0.631052	0.469389	0.264529	0.0784403	0.0935464	0.100239	0.121509	0.233728	0.927116	0.960468	0.895986	0.825502	0.908737	0.983874	0.837128	0.814371	0.893343	0.829915	0.912226	0.937352	0.0817677	0.2897	0.367574	0.392008	0.340064	0.182933	0.0360433	3.21053e-05	1.40505e-05	0.000239301	9.42608e-08	0.00189171	0.193981	0.000879483	0.0172068	0.0633189	0.0393854	0.0898471	0.248997	0.514262	0.405902
	N	6	6	6	6	6	6	6	6	6	6	6	6	6	6	6	6	6	6	6	6	6	6	6	6	6	6	6	6	6	6	6	6	6	6	6	6	6	6	6	6	6	6	6	6	6	6	6	6
bio6_17	Pearson Correlation	0.728428	-1.41184e-16	0.135534	,834*	,923**	,917**	,918**	,909*	,876*	0.784687	0.523299	0.520427	0.390158	0.535561	0.655167	,926**	,990**	,997**	1,000**	,999**	,994**	,957**	,904*	,850*	0.762118	,818*	,839*	0.579573	0.73122	0.77756	0.768372	0.729388	0.662872	0.443772	-0.0177094	-0.113379	-0.183396	-0.0767341	0.160197	-0.713397	0.0591028	-0.326156	-0.53408	-0.471183	-0.59362	-0.648516	-0.745852	-0.73992
	Sig. (2-tailed)	0.100612	1	0.797943	0.0391426	0.00860107	0.00993763	0.00971733	0.0121058	0.0221175	0.0645483	0.286702	0.289837	0.444458	0.273465	0.157863	0.00795167	0.000135388	1.20015e-05	2.97339e-07	5.19426e-07	5.51899e-05	0.00269037	0.0133956	0.0320054	0.0781511	0.0467136	0.0365763	0.227981	0.0986556	0.0687162	0.074264	0.0999379	0.151325	0.378039	0.973439	0.83066	0.72799	0.885125	0.761759	0.111441	0.911449	0.528114	0.275051	0.34553	0.214162	0.1636	0.0886793	0.0926661
	N	6	6	6	6	6	6	6	6	6	6	6	6	6	6	6	6	6	6	6	6	6	6	6	6	6	6	6	6	6	6	6	6	6	6	6	6	6	6	6	6	6	6	6	6	6	6	6	6
bio7_17	Pearson Correlation	-0.263645	0.525933	0.439755	-0.165767	-0.349117	-0.370132	-0.392842	-0.358599	-0.24962	-0.065289	0.254512	0.239029	0.310121	0.20106	0.0348919	-0.520529	-0.61516	-0.651379	-0.688237	-0.646347	-0.5895	-0.494086	-0.450492	-0.457869	-0.37308	-0.447944	-0.473464	0.21677	-0.0506412	-0.129347	-0.138957	-0.0829183	0.0698327	0.361383	0.754386	,813*	,848*	0.793143	0.624197	-0.0305037	-0.764564	-0.469596	-0.266839	-0.339344	-0.199118	-0.0276922	0.196939	0.130313
	Sig. (2-tailed)	0.613695	0.283839	0.382888	0.753628	0.4976	0.470156	0.44105	0.485158	0.633346	0.902206	0.626475	0.648285	0.549731	0.702474	0.947683	0.289725	0.193655	0.16112	0.130644	0.16549	0.218179	0.31918	0.369974	0.361191	0.466344	0.373024	0.342872	0.679938	0.924103	0.807062	0.792906	0.875908	0.895421	0.481524	0.0830807	0.0491468	0.0329016	0.0597589	0.185305	0.954259	0.0766198	0.347384	0.609242	0.510522	0.70527	0.958472	0.708411	0.805637
	N	6	6	6	6	6	6	6	6	6	6	6	6	6	6	6	6	6	6	6	6	6	6	6	6	6	6	6	6	6	6	6	6	6	6	6	6	6	6	6	6	6	6	6	6	6	6	6	6
bio8_17	Pearson Correlation	0.786737	0.107536	0.261624	,890*	,989**	,999**	1,000**	,999**	,984**	,910*	0.674409	0.648162	0.483093	0.636213	0.708817	0.802602	,895*	,923**	,904*	,921**	,935**	,885*	0.801759	0.706102	0.609607	0.656676	0.678671	0.804998	,942**	,965**	,963**	,945**	,898*	0.719806	0.294555	0.209609	0.115172	0.252079	0.459006	-,866*	-0.265309	-0.629319	-0.747236	-0.725476	-0.794146	-,901*	-,942**	-,949**
	Sig. (2-tailed)	0.0633718	0.839317	0.616518	0.0175159	0.00017651	3.81819e-07	2.92225e-07	1.09483e-06	0.000365245	0.0117127	0.141756	0.163908	0.331732	0.17444	0.114837	0.0546033	0.0158946	0.00873437	0.0132787	0.00914986	0.00613721	0.0192356	0.0550537	0.116872	0.19886	0.156573	0.138289	0.0533311	0.00488853	0.00182456	0.00204304	0.00440716	0.0150825	0.106764	0.570945	0.690192	0.828006	0.629891	0.359845	0.0257334	0.611373	0.18064	0.08776	0.1027	0.0592021	0.0141243	0.00497992	0.00386961
	N	6	6	6	6	6	6	6	6	6	6	6	6	6	6	6	6	6	6	6	6	6	6	6	6	6	6	6	6	6	6	6	6	6	6	6	6	6	6	6	6	6	6	6	6	6	6	6	6
bio9_17	Pearson Correlation	0.61024	0.786674	0.795317	,875*	0.673079	0.606714	0.567282	0.603241	0.713422	,866*	,987**	,996**	,990**	,995**	,971**	0.685857	0.56837	0.488797	0.450491	0.500042	0.561072	0.693766	0.742137	0.722602	0.755161	0.71667	0.704755	,886*	0.67564	0.642918	0.606881	0.616846	0.747162	,857*	0.780968	0.718906	0.724388	0.735218	,859*	-,881*	-0.70705	-,825*	-,932**	-,882*	-,918**	-0.617019	-0.465304	-0.567329
	Sig. (2-tailed)	0.198264	0.063408	0.058555	0.0225631	0.142846	0.201595	0.240355	0.204898	0.111423	0.0257921	0.000251417	2.90397e-05	0.000152397	3.18459e-05	0.00122247	0.132528	0.239249	0.325196	0.369975	0.312453	0.246705	0.12631	0.0911669	0.104752	0.0825808	0.109042	0.117886	0.0186878	0.140752	0.168496	0.201437	0.192086	0.0878091	0.0293969	0.0667087	0.107415	0.103475	0.0958823	0.0284207	0.0202454	0.116159	0.0431676	0.00678296	0.0201486	0.00992659	0.191925	0.352415	0.240307
	N	6	6	6	6	6	6	6	6	6	6	6	6	6	6	6	6	6	6	6	6	6	6	6	6	6	6	6	6	6	6	6	6	6	6	6	6	6	6	6	6	6	6	6	6	6	6	6	6
*. Correlation is significant at the 0.05 level (2-tailed).
**. Correlation is significant at the 0.01 level (2-tailed).
[truncated: 22 more columns]
